# Supplementary material for: miR-101-3p represses the migratory and invasive abilities of ovarian cancer cells
Source: BMC Cancer. 2025 Dec 11;25:1864. doi: 10.1186/s12885-025-15280-9 (PMC12696907; doi:10.1186/s12885-025-15280-9)
Supplement: Supplementary file 1 — Supplementary Material 1. (A) Venn diagram showing the overlap of upregulated differentially expressed genes (DEGs) between OVCAR-3 and SKOV3 cell lines. (B) Venn diagram showing the overlap of downregulated DEGs between OVCAR-3 and SKOV3 cell lines. [file 12885_2025_15280_MOESM1_ESM.xlsx]

## Sheet: S1
Supplementary Table S1. List of differentially expressed genes (DEGs) identified by RNA-seq.
(A) DEGs between OVCAR-3 cells: control/NC group (A group) vs. mimic group (C group).
Gene id	MeanTPM (F)	MeanTPM (D)	log2FoldChange	pValue	qValue	result	GeneName	GeneDescription	GO	KEGG	KOG
ENSG00000196376	0.050387	0.0001	8.97691	0.00853454	0.0332582	up	SLC35F1	solute carrier family 35 member F1 [Source:HGNC Symbol;Acc:HGNC:21483]	GO:0006810;GO:0016021;GO:0016020	-	KOG2766-Predicted membrane protein[S]
ENSG00000112499	0.0001	0.412202	-12.0091	2.11328e-06	2.7392e-05	down	SLC22A2	solute carrier family 22 member 2 [Source:HGNC Symbol;Acc:HGNC:10966]	GO:0006812;GO:0015101;GO:0006811;GO:0055085;GO:0005215;GO:0016021;GO:0016020;GO:0006810;GO:0045202;GO:0098793;GO:0022857;GO:0005886;GO:0015711;GO:0072488;GO:0070062;GO:0008514;GO:0005887;GO:0007269;GO:0005277;GO:0005326;GO:0005329;GO:0005333;GO:0008513;GO:0015651;GO:0006836;GO:0006855;GO:0007589;GO:0015695;GO:0015697;GO:0015872;GO:0015874;GO:0042136;GO:1901374	K08199-ko05231 Choline metabolism in cancer	KOG0255-Synaptic vesicle transporter SVOP and related transporters (major facilitator superfamily)[R]
ENSG00000181885	0.918461	2.80976	-1.61316	0.00176074	0.00907083	down	CLDN7	claudin 7 [Source:HGNC Symbol;Acc:HGNC:2049]	GO:0016328;GO:0016327;GO:0016323;GO:0005923;GO:0005886;GO:2000147;GO:0045471;GO:0043066;GO:0032463;GO:0008284;GO:0007162;GO:0050839;GO:0005515;GO:0005198;GO:0016021;GO:0016020;GO:0030054;GO:0042802;GO:0016338	K06087-ko04514 Cell adhesion molecules (CAMs);ko04530 Tight junction;ko04670 Leukocyte transendothelial migration;ko05160 Hepatitis C	-
ENSG00000105879	29.111	5.81304	2.3242	9.20159e-09	2.01369e-07	up	CBLL1	Cbl proto-oncogene like 1 [Source:HGNC Symbol;Acc:HGNC:21225]	GO:0045807;GO:0030335;GO:0007162;GO:0061630;GO:0042802;GO:0016567;GO:0016740;GO:0046872;GO:0008270;GO:0016607;GO:0005634;GO:0005654;GO:0005515;GO:0005829;GO:0004842;GO:0016337;GO:0000151;GO:0035635;GO:0030155	-	KOG2932-E3 ubiquitin ligase involved in ubiquitination of E-cadherin complex[O]
ENSG00000135074	14.3851	34.5461	-1.26394	1.25884e-30	2.52759e-28	down	ADAM19	ADAM metallopeptidase domain 19 [Source:HGNC Symbol;Acc:HGNC:197]	GO:0005794;GO:0006508;GO:0017124;GO:0016021;GO:0004222;GO:0008237;GO:0006509;GO:0016020;GO:0007507;GO:0008233;GO:0016787;GO:0046872;GO:0005886;GO:0030198	-	KOG3607-Meltrins, fertilins and related Zn-dependent metalloproteinases of the ADAMs family[O]
ENSG00000135077	0.0793987	0.385644	-2.28008	0.0095621	0.0363713	down	HAVCR2	hepatitis A virus cellular receptor 2 [Source:HGNC Symbol;Acc:HGNC:18437]	GO:0009986;GO:0005769;GO:0001772;GO:2000521;GO:1904469;GO:1901224;GO:1900426;GO:1900425;GO:0071222;GO:0070374;GO:0060135;GO:0050830;GO:0045824;GO:0045089;GO:0043032;GO:0042130;GO:0042102;GO:0034162;GO:0034154;GO:0034138;GO:0032815;GO:0032732;GO:0032729;GO:0032722;GO:0032715;GO:0032703;GO:0032689;GO:0032480;GO:0002859;GO:0002838;GO:0002826;GO:0002652;GO:0002281;GO:0001819;GO:0046872;GO:0016021;GO:…	-	-
ENSG00000166833	2.64205	0.813762	1.69898	2.2184e-13	1.00662e-11	up	NAV2	neuron navigator 2 [Source:HGNC Symbol;Acc:HGNC:15997]	GO:0005515;GO:0004386;GO:0016787;GO:0005654;GO:0005524;GO:0000166;GO:0005634;GO:0005614;GO:0005578;GO:0021564;GO:0021563;GO:0021554;GO:0007626;GO:0007608;GO:0007605;GO:0007399;GO:0003025;GO:0008201	-	-
ENSG00000169814	4.44137	12.0173	-1.43604	1.31647e-06	1.79817e-05	down	BTD	biotinidase [Source:HGNC Symbol;Acc:HGNC:1122]	GO:0005576;GO:0006807;GO:0016810;GO:0016811;GO:0016787;GO:0005615;GO:0070062;GO:0005759;GO:0007417;GO:0006768;GO:0047708	K01435-ko00780 Biotin metabolism;ko04977 Vitamin digestion and absorption	KOG0806-Carbon-nitrogen hydrolase[E]
ENSG00000162591	9.2558	3.59821	1.36308	9.93973e-12	3.57986e-10	up	MEGF6	multiple EGF like domains 6 [Source:HGNC Symbol;Acc:HGNC:3232]	GO:0005576;GO:0005515;GO:0005509;GO:0008150;GO:0005575	-	KOG1218-Proteins containing Ca2+-binding EGF-like domains[T]
ENSG00000099840	0.771943	2.65853	-1.78406	0.00204903	0.0102855	down	IZUMO4	IZUMO family member 4 [Source:HGNC Symbol;Acc:HGNC:26950]	GO:0005576;GO:0005634	-	-
ENSG00000124766	34.0873	92.015	-1.43263	2.72982e-41	9.74425e-39	down	SOX4	SRY-box 4 [Source:HGNC Symbol;Acc:HGNC:11200]	GO:0044798;GO:0005634;GO:0090263;GO:0071333;GO:0060993;GO:0060563;GO:0060548;GO:0060412;GO:0060174;GO:0060070;GO:0050821;GO:0048485;GO:0045944;GO:0045893;GO:0042593;GO:0035910;GO:0035019;GO:0032024;GO:0031018;GO:0030217;GO:0030177;GO:0021782;GO:0021522;GO:0021510;GO:0014009;GO:0008284;GO:0007507;GO:0003357;GO:0003289;GO:0003215;GO:0003211;GO:0003183;GO:0002328;GO:0001841;GO:0001501;GO:0046982;GO:…	-	-
ENSG00000213853	4.04614	9.06037	-1.16302	5.54396e-17	3.99339e-15	down	EMP2	epithelial membrane protein 2 [Source:HGNC Symbol;Acc:HGNC:3334]	GO:0045177;GO:0045121;GO:0031410;GO:0016324;GO:0009986;GO:0005886;GO:0005794;GO:0005737;GO:0005634;GO:2001046;GO:0072659;GO:0045022;GO:0007566;GO:0001952;GO:0001913;GO:0001765;GO:0005178;GO:0007155;GO:0005829;GO:0016021;GO:0016020;GO:0000139;GO:0005515;GO:0008284;GO:0016477;GO:0008283;GO:0008219;GO:0034394;GO:0007015;GO:0019901;GO:0007160;GO:0019900;GO:0043549;GO:0032147;GO:0045765;GO:0010594;GO:…	-	-
ENSG00000138347	0.532637	0.0001	12.3789	1.22781e-11	4.36335e-10	up	MYPN	myopalladin [Source:HGNC Symbol;Acc:HGNC:23246]	GO:0005515;GO:0003779;GO:0005737;GO:0005634;GO:0051015;GO:0030018;GO:0045214;GO:0030017;GO:0031674;GO:0017124;GO:0008092;GO:0051493;GO:0030334;GO:0048739;GO:0051371	-	-
ENSG00000146221	0.919164	0.134077	2.77726	5.01458e-07	7.59182e-06	up	TCTE1	t-complex-associated-testis-expressed 1 [Source:HGNC Symbol;Acc:HGNC:11693]	-	-	KOG0619-FOG: Leucine rich repeat[R]
ENSG00000157578	2.60707	0.70935	1.87786	0.000290925	0.00201863	up	LCA5L	LCA5L, lebercilin like [Source:HGNC Symbol;Acc:HGNC:1255]	GO:0005515	-	-
ENSG00000204174	1.21438	3.68786	-1.60256	2.25913e-06	2.90307e-05	down	NPY4R	neuropeptide Y receptor Y4 [Source:HGNC Symbol;Acc:HGNC:9329]	GO:0007165;GO:0004871;GO:0005886;GO:0007186;GO:0004930;GO:0016021;GO:0016020;GO:0005887;GO:0004983;GO:0007631;GO:0007268;GO:0007586;GO:0007218;GO:0008015;GO:0001602	K04206-ko04080 Neuroactive ligand-receptor interaction	KOG3656-FOG: 7 transmembrane receptor[R]
ENSG00000164659	2.0664	4.16508	-1.01123	0.0122379	0.0441914	down	KIAA1324L	KIAA1324 like [Source:HGNC Symbol;Acc:HGNC:21945]	GO:0016021;GO:0016020	-	-
ENSG00000155265	0.194222	0.0542823	1.83915	0.000673982	0.00406693	up	GOLGA7B	golgin A7 family member B [Source:HGNC Symbol;Acc:HGNC:31668]	GO:0005794;GO:0016020;GO:0000139;GO:0072659;GO:0006612;GO:0019706;GO:0018230;GO:0002178	-	KOG4069-Uncharacterized conserved protein[S]
ENSG00000269404	1.36662	0.237911	2.52212	4.76854e-08	9.00083e-07	up	SPIB	Spi-B transcription factor [Source:HGNC Symbol;Acc:HGNC:11242]	GO:0043565;GO:0006355;GO:0006351;GO:0003700;GO:0003677;GO:0006366;GO:0005737;GO:0005634;GO:0000981;GO:0030154;GO:0006357;GO:0045944;GO:0000980;GO:0001205	-	KOG3805-ERG and related ETS transcription factors[K]
ENSG00000107562	6.3508	31.8377	-2.32573	7.11e-56	4.22992e-53	down	CXCL12	C-X-C motif chemokine ligand 12 [Source:HGNC Symbol;Acc:HGNC:10672]	GO:0006955;GO:0005576;GO:0008083;GO:0006935;GO:0005125;GO:0005615;GO:0008009;GO:0006952;GO:0009897;GO:0042056;GO:0050918;GO:0070062;GO:0007186;GO:0007165;GO:0007155;GO:0005102;GO:0042379;GO:0060326;GO:1903237;GO:2000107;GO:2000406;GO:0009615;GO:0008064;GO:1902230;GO:0090026;GO:0007411;GO:0008015;GO:0006874;GO:0090280;GO:0070098;GO:0050930;GO:0045236;GO:0045785;GO:0005886;GO:0005737;GO:1990478;GO:…	K10031-ko04064 NF-kappa B signaling pathway;ko04060 Cytokine-cytokine receptor interaction;ko04670 Leukocyte transendothelial migration;ko04672 Intestinal immune network for IgA production;ko04062 Chemokine signaling pathway;ko04360 Axon guidance;ko05200 Pathways in cancer;ko05323 Rheumatoid arthritis	-
ENSG00000169246	151.118	53.1596	1.50727	7.02389e-07	1.02516e-05	up	NPIPB3	nuclear pore complex interacting protein family member B3 [Source:HGNC Symbol;Acc:HGNC:28989]	GO:0005654;GO:0016021;GO:0016020;GO:0003674;GO:0008150;GO:0005575	-	-
ENSG00000089048	8.25456	3.89014	1.08537	1.43658e-07	2.47329e-06	up	ESF1	ESF1 nucleolar pre-rRNA processing protein homolog [Source:HGNC Symbol;Acc:HGNC:15898]	GO:0006355;GO:0006351;GO:0005634;GO:0003723;GO:0005615;GO:0005654;GO:0005730	-	KOG2318-Uncharacterized conserved protein[S]
ENSG00000010379	0.53577	0.248534	1.10817	0.00389318	0.0175713	up	SLC6A13	solute carrier family 6 member 13 [Source:HGNC Symbol;Acc:HGNC:11046]	GO:0005886;GO:0055085;GO:0015293;GO:0005887;GO:0016020;GO:0016021;GO:0006810;GO:0005328;GO:0005332;GO:0006836;GO:0070062;GO:0005215;GO:0015812	-	KOG3659-Sodium-neurotransmitter symporter[T]
ENSG00000051523	162.773	369.685	-1.18343	1.03753e-07	1.85588e-06	down	CYBA	cytochrome b-245 alpha chain [Source:HGNC Symbol;Acc:HGNC:2577]	GO:0097038;GO:0043025;GO:0043020;GO:0030425;GO:0016324;GO:0005925;GO:0005794;GO:0005768;GO:0005739;GO:0005737;GO:0005634;GO:0001725;GO:1904845;GO:1904385;GO:1904044;GO:0072593;GO:0071480;GO:0071407;GO:0071356;GO:0071333;GO:0071310;GO:0071260;GO:0071230;GO:0070555;GO:0070257;GO:0055114;GO:0051279;GO:0050665;GO:0048661;GO:0042554;GO:0042493;GO:0033864;GO:0032930;GO:0031667;GO:0030307;GO:0014895;GO:…	K08009-ko04145 Phagosome;ko04670 Leukocyte transendothelial migration;ko04380 Osteoclast differentiation;ko05140 Leishmaniasis	-
ENSG00000135441	69.5756	144.88	-1.0582	2.23259e-05	0.000218007	down	BLOC1S1	biogenesis of lysosomal organelles complex 1 subunit 1 [Source:HGNC Symbol;Acc:HGNC:4200]	GO:0031083;GO:0005515;GO:0005739;GO:0005829;GO:1904115;GO:0005765;GO:0016020;GO:0005737;GO:0005615;GO:0005759;GO:0005764;GO:0005758;GO:0070062;GO:0016197;GO:0008089;GO:0032438;GO:0048490;GO:0031175;GO:0032418;GO:0099078;GO:0009060;GO:0018394;GO:0060155	-	KOG3390-General control of amino-acid synthesis 5-like 1[K]
ENSG00000105464	3.48852	7.58176	-1.11992	3.19878e-07	5.04736e-06	down	GRIN2D	glutamate ionotropic receptor NMDA type subunit 2D [Source:HGNC Symbol;Acc:HGNC:4588]	GO:0045202;GO:0051930;GO:0008344;GO:0001964;GO:0004972;GO:0005515;GO:0043547;GO:0005886;GO:0006811;GO:0005622;GO:0034220;GO:0005216;GO:0016020;GO:0016021;GO:0006810;GO:0030054;GO:0045211;GO:0004872;GO:0004970;GO:0005234;GO:0035235;GO:0060079;GO:0000165;GO:0034765;GO:0007165;GO:0005088	K05212-ko04020 Calcium signaling pathway;ko04024 cAMP signaling pathway;ko04080 Neuroactive ligand-receptor interaction;ko04724 Glutamatergic synapse;ko04720 Long-term potentiation;ko04713 Circadian entrainment;ko05010 Alzheimer's disease;ko05014 Amyotrophic lateral sclerosis (ALS);ko05030 Cocaine addiction;ko05031 Amphetamine addiction;ko05033 Nicotine addiction;ko05034 Alcoholism	KOG1053-Glutamate-gated NMDA-type ion channel receptor subunit GRIN2A and related subunits[PET]
ENSG00000160886	1.00307	0.315596	1.66827	0.00178003	0.00915259	up	LY6K	lymphocyte antigen 6 family member K [Source:HGNC Symbol;Acc:HGNC:24225]	GO:0005576;GO:0005886;GO:0016020;GO:0005737;GO:0031225;GO:0006501;GO:0009986;GO:0030317;GO:0007339	-	-
ENSG00000110169	2.42083	1.04697	1.20929	0.0114552	0.0420582	up	HPX	hemopexin [Source:HGNC Symbol;Acc:HGNC:5171]	GO:0060335;GO:0060332;GO:0051246;GO:0042168;GO:0020027;GO:0002925;GO:0002639;GO:0005576;GO:0046872;GO:0006810;GO:0005615;GO:0006879;GO:0006898;GO:0005515;GO:0070062;GO:0072562;GO:0015232;GO:0015886;GO:0016032;GO:0071682	-	KOG1565-Gelatinase A and related matrix metalloproteases[OW]
ENSG00000064932	154.433	67.896	1.18558	2.65711e-35	7.48792e-33	up	SBNO2	strawberry notch homolog 2 [Source:HGNC Symbol;Acc:HGNC:29158]	GO:0006355;GO:0006351;GO:0030154;GO:0050727;GO:0005575;GO:0071222;GO:0001503;GO:0045892;GO:0071354;GO:0002281;GO:0071348;GO:1990830	-	KOG1513-Nuclear helicase MOP-3/SNO (DEAD-box superfamily)[KT]
ENSG00000102878	3.41094	7.92166	-1.21563	0.000482774	0.00308996	down	HSF4	heat shock transcription factor 4 [Source:HGNC Symbol;Acc:HGNC:5227]	GO:0043565;GO:0003700;GO:0003677;GO:0006357;GO:0006355;GO:0005634;GO:0016607;GO:0070207;GO:0051260;GO:0048468;GO:0045944;GO:0045892;GO:0045597;GO:0043010;GO:0033169;GO:0008284;GO:0007601;GO:0001654;GO:0000122;GO:0006351;GO:0003714	-	KOG0627-Heat shock transcription factor[K]
ENSG00000204767	2.77694	0.945593	1.55421	2.7921e-10	7.95203e-09	up	FAM196B	family with sequence similarity 196 member B [Source:HGNC Symbol;Acc:HGNC:37271]	-	-	-
ENSG00000108387	2.7328	6.51747	-1.25393	6.55723e-05	0.000551171	down	2025-09-04	septin 4 [Source:HGNC Symbol;Acc:HGNC:9165]	GO:0031105;GO:0051260;GO:0042803;GO:0005525;GO:0003924;GO:0000287;GO:0005515;GO:0005739;GO:0051301;GO:0005654;GO:0000166;GO:0005737;GO:0005634;GO:0006915;GO:0007049;GO:0030154;GO:0005856;GO:0007283;GO:0042995;GO:0043065;GO:0031398;GO:0042981;GO:2001244;GO:0005198;GO:0097227;GO:0043209;GO:0036126;GO:0031514;GO:0048240;GO:0030382;GO:0007420;GO:0007286	K16943-ko04210 Apoptosis;ko04215 Apoptosis - multiple species	KOG2655-Septin family protein (P-loop GTPase)[DZU]
ENSG00000100604	1.35176	0.616256	1.13323	0.00440697	0.0194316	up	CHGA	chromogranin A [Source:HGNC Symbol;Acc:HGNC:1929]	GO:2000707;GO:0097756;GO:0005576;GO:0016020;GO:0048471;GO:0031410;GO:0030141;GO:0045087;GO:0042629;GO:0042742;GO:0050830;GO:0019730;GO:0005615;GO:0002551;GO:0043303;GO:0030133;GO:0050829;GO:0030658;GO:0008217;GO:1900738;GO:0060452;GO:0050832;GO:0002026;GO:0006996;GO:0030816;GO:0031640;GO:0032762;GO:0033604;GO:0045576;GO:0086030;GO:1901215;GO:1901899;GO:0042583	-	-
ENSG00000266714	0.832623	2.71898	-1.70733	9.59594e-06	0.000103519	down	MYO15B	myosin XVB [Source:HGNC Symbol;Acc:HGNC:14083]	GO:0005903;GO:0005856;GO:0016459;GO:0003774;GO:0005524	-	-
ENSG00000071677	1.27028	0.0001	13.6329	0.00196974	0.00998104	up	PRLH	prolactin releasing hormone [Source:HGNC Symbol;Acc:HGNC:17945]	GO:0005737;GO:0048483;GO:0045444;GO:0043434;GO:0042755;GO:0040014;GO:0032868;GO:0009749;GO:0007631;GO:0007186;GO:0006629;GO:0006112;GO:0002023;GO:0002021;GO:0001894;GO:0031861;GO:0005184;GO:0005576;GO:0005179	K05269-ko04080 Neuroactive ligand-receptor interaction	-
ENSG00000127824	73.4176	363.111	-2.30621	1.19181e-05	0.000125535	down	TUBA4A	tubulin alpha 4a [Source:HGNC Symbol;Acc:HGNC:12407]	GO:0019899;GO:0003924;GO:0007010;GO:0005200;GO:0005515;GO:0015630;GO:0005525;GO:0000166;GO:0005737;GO:0005856;GO:0005874;GO:0005576;GO:0007017;GO:0005829;GO:0070062;GO:0000086;GO:0097711;GO:0002576	K07374-ko04145 Phagosome;ko04210 Apoptosis;ko04540 Gap junction;ko05130 Pathogenic Escherichia coli infection	KOG1376-Alpha tubulin[Z]
ENSG00000138449	0.908717	2.32807	-1.35723	8.55258e-06	9.34558e-05	down	SLC40A1	solute carrier family 40 member 1 [Source:HGNC Symbol;Acc:HGNC:10909]	GO:0016323;GO:0008021;GO:0005886;GO:1903988;GO:0060586;GO:0060345;GO:0055072;GO:0048536;GO:0045944;GO:0043066;GO:0034755;GO:0034395;GO:0006826;GO:0003158;GO:0002260;GO:0097689;GO:0017046;GO:0015093;GO:0005381;GO:0004872;GO:0005515;GO:0006811;GO:0005654;GO:0005829;GO:0016021;GO:0016020;GO:0006810;GO:0005622;GO:0005737;GO:0005887;GO:0006879	K14685-ko04978 Mineral absorption	KOG2601-Iron transporter[P]
ENSG00000175130	31.1568	71.2053	-1.19244	2.93148e-24	4.24219e-22	down	MARCKSL1	MARCKS like 1 [Source:HGNC Symbol;Acc:HGNC:7142]	GO:0008284;GO:0005515;GO:0005886;GO:0003779;GO:0016020;GO:0005737;GO:0005516;GO:0070062	K13536-ko04666 Fc gamma R-mediated phagocytosis;ko05140 Leishmaniasis	-
ENSG00000284292	3.26536	20.7253	-2.66608	0.0135753	0.0479922	down	AC004922.1	-	-	-	-
ENSG00000143248	2.27084	1.10199	1.04312	6.0906e-05	0.000517363	up	RGS5	regulator of G protein signaling 5 [Source:HGNC Symbol;Acc:HGNC:10001]	GO:0043547;GO:0005829;GO:0016020;GO:0005737;GO:0005886;GO:0009968;GO:0005096;GO:0008277	-	KOG3589-G protein signaling regulators[T]
ENSG00000124664	0.0391867	0.443343	-3.49999	0.00335528	0.015622	down	SPDEF	SAM pointed domain containing ETS transcription factor [Source:HGNC Symbol;Acc:HGNC:17257]	GO:0005634;GO:0060576;GO:0060480;GO:0045944;GO:0010455;GO:0010454;GO:0000122;GO:0043565;GO:0006355;GO:0006351;GO:0003700;GO:0003677;GO:0000981;GO:0030154;GO:0007275;GO:0043065	-	KOG3805-ERG and related ETS transcription factors[K]
ENSG00000125931	5.92025	2.81069	1.07474	1.78652e-05	0.000178908	up	CITED1	Cbp/p300 interacting transactivator with Glu/Asp rich carboxy-terminal domain 1 [Source:HGNC Symbol;Acc:HGNC:1986]	GO:0005829;GO:0005737;GO:0005634;GO:0071107;GO:0071105;GO:0071104;GO:0070741;GO:0070670;GO:0070669;GO:0070555;GO:0060712;GO:0060711;GO:0051591;GO:0045893;GO:0045892;GO:0045668;GO:0043473;GO:0042438;GO:0034341;GO:0034097;GO:0032868;GO:0032496;GO:0030318;GO:0010628;GO:0007420;GO:0003340;GO:0001890;GO:0001658;GO:0001570;GO:0000578;GO:0003682;GO:0005515;GO:0042803;GO:0003700;GO:0006355;GO:0006351;GO:…	-	-
ENSG00000169554	5.86852	2.38417	1.29951	2.77784e-06	3.48054e-05	up	ZEB2	zinc finger E-box binding homeobox 2 [Source:HGNC Symbol;Acc:HGNC:14881]	GO:0003677;GO:0003676;GO:0005634;GO:1903056;GO:1902748;GO:0097324;GO:0061373;GO:0050772;GO:0048668;GO:0048598;GO:0048066;GO:0045944;GO:0045636;GO:0043507;GO:0030177;GO:0021957;GO:0021846;GO:0021766;GO:0021540;GO:0007417;GO:0001843;GO:0001756;GO:0001755;GO:0000122;GO:0070412;GO:0001205;GO:0005515;GO:0006355;GO:0006351;GO:0006366;GO:0005829;GO:0005730;GO:0046872;GO:0007399;GO:0019208;GO:0001227;GO:…	K09299-ko05206 MicroRNAs in cancer	-
ENSG00000136378	1.16793	3.79728	-1.70101	1.58437e-16	1.07383e-14	down	ADAMTS7	ADAM metallopeptidase with thrombospondin type 1 motif 7 [Source:HGNC Symbol;Acc:HGNC:223]	GO:0009986;GO:0005615;GO:0006508;GO:0008237;GO:0005576;GO:0008233;GO:0016787;GO:0046872;GO:0008270;GO:0005578;GO:0004222;GO:0031012;GO:0005515;GO:0071773;GO:0005788;GO:0032331;GO:0071356;GO:0051603;GO:0036066;GO:0071347	-	KOG3538-Disintegrin metalloproteinases with thrombospondin repeats[O]
ENSG00000166816	0.561302	1.68036	-1.58192	0.000229261	0.00164623	down	LDHD	lactate dehydrogenase D [Source:HGNC Symbol;Acc:HGNC:19708]	GO:0005743;GO:0005739;GO:0003824;GO:0055114;GO:0050660;GO:0016491;GO:0005515;GO:0016614;GO:0004458	K00102-ko00620 Pyruvate metabolism	KOG1231-Proteins containing the FAD binding domain[C]
ENSG00000168412	0.469456	0.0474707	3.30588	0.00639569	0.0263218	up	MTNR1A	melatonin receptor 1A [Source:HGNC Symbol;Acc:HGNC:7463]	GO:0007165;GO:0004871;GO:0005515;GO:0005886;GO:0007186;GO:0004930;GO:0016021;GO:0016020;GO:0005887;GO:0008502;GO:0007623;GO:0043235;GO:0007187;GO:0030828;GO:0042562;GO:0097159;GO:0007617	K04285-ko04080 Neuroactive ligand-receptor interaction;ko04713 Circadian entrainment	-
ENSG00000132207	37.7098	83.4147	-1.14536	8.68071e-08	1.56672e-06	down	SLX1A	SLX1 homolog A, structure-specific endonuclease subunit [Source:HGNC Symbol;Acc:HGNC:20922]	GO:0005515;GO:0090305;GO:0006281;GO:0016787;GO:0005654;GO:0046872;GO:0005634;GO:0004519;GO:0004518;GO:0006974;GO:0006310;GO:0036297;GO:0000724;GO:0008821;GO:0090656;GO:1904357;GO:1904431;GO:0004520;GO:0017108;GO:0061820;GO:0010833;GO:0010792;GO:0033557	K15078-ko03460 Fanconi anemia pathway	KOG3005-GIY-YIG type nuclease[R]
ENSG00000157613	9.40888	25.8012	-1.45534	1.0709e-05	0.000114223	down	CREB3L1	cAMP responsive element binding protein 3 like 1 [Source:HGNC Symbol;Acc:HGNC:18856]	GO:1990440;GO:1902236;GO:0044212;GO:0005515;GO:0043565;GO:0006355;GO:0006351;GO:0003700;GO:0003677;GO:0006366;GO:0005789;GO:0005783;GO:0016021;GO:0016020;GO:0005634;GO:0007275;GO:0045944;GO:0035497;GO:0030968;GO:0006986;GO:0001649;GO:0046332;GO:0032967;GO:0001077;GO:0003682;GO:0070278	K09048-ko04668 TNF signaling pathway;ko04024 cAMP signaling pathway;ko04022 cGMP - PKG signaling pathway;ko04151 PI3K-Akt signaling pathway;ko04152 AMPK signaling pathway;ko04911 Insulin secretion;ko04922 Glucagon signaling pathway;ko04915 Estrogen signaling pathway;ko04918 Thyroid hormone synthesis;ko04916 Melanogenesis;ko04925 Aldosterone synthesis and secretion;ko04261 Adrenergic signaling in …	KOG0709-CREB/ATF family transcription factor[K]
ENSG00000164418	0.283084	1.32672	-2.22856	5.21193e-07	7.85358e-06	down	GRIK2	glutamate ionotropic receptor kainate type subunit 2 [Source:HGNC Symbol;Acc:HGNC:4580]	GO:0045202;GO:0043204;GO:0043195;GO:0032839;GO:0030425;GO:0030424;GO:0008328;GO:0005887;GO:0051967;GO:0051402;GO:0046328;GO:0043525;GO:0043113;GO:0007268;GO:0042803;GO:0042802;GO:0031625;GO:0031624;GO:0030165;GO:0015277;GO:0008066;GO:0005234;GO:0005886;GO:0006811;GO:0034220;GO:0005216;GO:0016020;GO:0016021;GO:0006810;GO:0030054;GO:0045211;GO:0004872;GO:0004970;GO:0035235;GO:0060079;GO:0048172;GO:…	K05202-ko04080 Neuroactive ligand-receptor interaction;ko04724 Glutamatergic synapse	KOG1054-Glutamate-gated AMPA-type ion channel receptor subunit GluR2 and related subunits[PET]
ENSG00000105894	1.78969	5.38492	-1.58921	4.16273e-09	9.90606e-08	down	PTN	pleiotrophin [Source:HGNC Symbol;Acc:HGNC:9630]	GO:0048471;GO:0009986;GO:0016020;GO:0031594;GO:0005737;GO:0005604;GO:0005576;GO:2000347;GO:1990089;GO:1904397;GO:1904395;GO:1904389;GO:1904391;GO:1904373;GO:0072201;GO:0071456;GO:0071407;GO:0071305;GO:0060291;GO:0060253;GO:0060221;GO:0060041;GO:0050680;GO:0045837;GO:0045446;GO:0044849;GO:0043065;GO:0042493;GO:0036120;GO:0034644;GO:0032570;GO:0032355;GO:0030902;GO:0030324;GO:0030336;GO:0021794;GO:…	-	-
ENSG00000166670	15.4669	65.6994	-2.08669	8.288e-66	7.83119e-63	down	MMP10	matrix metallopeptidase 10 [Source:HGNC Symbol;Acc:HGNC:7156]	GO:0030334;GO:0005576;GO:0006508;GO:0008233;GO:0005509;GO:0016787;GO:0046872;GO:0008270;GO:0005578;GO:0004222;GO:0008237;GO:0031012;GO:0004252;GO:0030574;GO:0005615;GO:0022617	-	KOG1565-Gelatinase A and related matrix metalloproteases[OW]
ENSG00000126368	127.271	31.2948	2.0239	5.03645e-22	6.12883e-20	up	NR1D1	nuclear receptor subfamily 1 group D member 1 [Source:HGNC Symbol;Acc:HGNC:7962]	GO:0043197;GO:0030425;GO:0005737;GO:0005634;GO:2000188;GO:0070859;GO:0061469;GO:0061178;GO:0060086;GO:0045893;GO:0045892;GO:0045598;GO:0044321;GO:0042752;GO:0032922;GO:0019216;GO:0010498;GO:0007623;GO:0006355;GO:0005978;GO:0003700;GO:0003677;GO:0001046;GO:0048511;GO:0016604;GO:0043401;GO:0030522;GO:0003707;GO:0005515;GO:0043565;GO:0006351;GO:0046872;GO:0008270;GO:0030154;GO:0042995;GO:0020037;GO:…	K03728-ko04710 Circadian rhythm	-
ENSG00000165092	5.33984	21.2046	-1.98951	2.10548e-37	6.63144e-35	down	ALDH1A1	aldehyde dehydrogenase 1 family member A1 [Source:HGNC Symbol;Acc:HGNC:402]	GO:0051287;GO:0043547;GO:0005829;GO:0008152;GO:0055114;GO:0016491;GO:0000166;GO:0005737;GO:0005096;GO:0070062;GO:0006081;GO:0001758;GO:0004029;GO:0042572;GO:0006069;GO:0005497;GO:0018479;GO:0001523;GO:0061624	K07249-ko00830 Retinol metabolism	KOG2450-Aldehyde dehydrogenase[C]
ENSG00000104368	5.01895	15.4335	-1.6206	7.11547e-33	1.70591e-30	down	PLAT	plasminogen activator, tissue type [Source:HGNC Symbol;Acc:HGNC:9051]	GO:0031639;GO:0005515;GO:0004252;GO:0005576;GO:0006508;GO:0008233;GO:0016787;GO:0005615;GO:0008236;GO:0005737;GO:0070062;GO:0005102;GO:0009986;GO:0007596;GO:0006464;GO:0045861;GO:0042730;GO:0001948;GO:0051219;GO:0045177;GO:0030141;GO:0048008;GO:0014909;GO:0001666	K01343-ko04610 Complement and coagulation cascades;ko05202 Transcriptional misregulation in cancers	KOG3627-Trypsin[E]
ENSG00000159166	0.25384	1.18026	-2.21711	0.00149864	0.0079737	down	LAD1	ladinin 1 [Source:HGNC Symbol;Acc:HGNC:6472]	GO:0005576;GO:0005578;GO:0005604;GO:0045296;GO:0070062;GO:0005198	-	-
ENSG00000159167	18.5291	51.6952	-1.48024	2.83249e-13	1.26736e-11	down	STC1	stanniocalcin 1 [Source:HGNC Symbol;Acc:HGNC:11373]	GO:0016324;GO:0005737;GO:0005615;GO:0071456;GO:0071385;GO:0071320;GO:0046697;GO:0033280;GO:0014070;GO:0007566;GO:0001503;GO:0005576;GO:0005634;GO:0005179;GO:0060348;GO:0010596;GO:0030336;GO:0090280;GO:0006874;GO:0044070;GO:0001886;GO:0035988;GO:0003421;GO:0051926;GO:0086004;GO:1903403	-	-
ENSG00000145832	0.0756097	0.546565	-2.85375	0.0105014	0.039293	down	SLC25A48	solute carrier family 25 member 48 [Source:HGNC Symbol;Acc:HGNC:30451]	GO:0016021;GO:0016020;GO:0005515;GO:0005739;GO:0005743;GO:0055085;GO:0006810;GO:0022857	-	-
ENSG00000170122	3.24203	1.3726	1.23999	3.67419e-05	0.000334952	up	FOXD4	forkhead box D4 [Source:HGNC Symbol;Acc:HGNC:3805]	GO:0043565;GO:0003700;GO:0006355;GO:0006351;GO:0003677;GO:0005634;GO:0006357;GO:0000981;GO:0008301	-	KOG2294-Transcription factor of the Forkhead/HNF3 family[K]
ENSG00000111424	3.88214	8.40875	-1.11504	2.2816e-11	7.84784e-10	down	VDR	vitamin D (1,25- dihydroxyvitamin D3) receptor [Source:HGNC Symbol;Acc:HGNC:12679]	GO:0043401;GO:0003707;GO:0005515;GO:0043565;GO:0006355;GO:0006351;GO:0003700;GO:0003677;GO:0005654;GO:0046872;GO:0008270;GO:0005634;GO:0045944;GO:0010628;GO:0008434;GO:0070561;GO:0007165;GO:0000122;GO:0006367;GO:0090575;GO:0043235;GO:0008285;GO:0010980;GO:0046697;GO:0045618;GO:0045892;GO:0070644;GO:0038186;GO:0046965;GO:1902098;GO:1902121;GO:0000902;GO:0010839;GO:0038183;GO:0060558;GO:0060745;GO:…	K08539-ko04978 Mineral absorption;ko04961 Endocrine and other factor-regulated calcium reabsorption;ko05152 Tuberculosis	KOG3575-FOG: Hormone receptors[T]
ENSG00000196557	3.45352	9.1661	-1.40824	3.99826e-16	2.57928e-14	down	CACNA1H	calcium voltage-gated channel subunit alpha1 H [Source:HGNC Symbol;Acc:HGNC:1395]	GO:0034765;GO:0006811;GO:0005244;GO:0005216;GO:0046872;GO:0016020;GO:0055085;GO:0016021;GO:0006810;GO:0006816;GO:0070588;GO:0005245;GO:0005262;GO:0005891;GO:0060078;GO:0008332;GO:0070509;GO:0005886;GO:2000344;GO:0006936;GO:0042391;GO:0086010;GO:0097110;GO:0007517;GO:0007520;GO:0005248;GO:0019228;GO:0045956;GO:0032870;GO:0008016;GO:0032342;GO:0034651;GO:0035865;GO:0034220	K04855-ko04010 MAPK signaling pathway;ko04020 Calcium signaling pathway;ko04925 Aldosterone synthesis and secretion;ko04713 Circadian entrainment	-
ENSG00000179403	27.6691	56.1024	-1.01978	4.49359e-12	1.7145e-10	down	VWA1	von Willebrand factor A domain containing 1 [Source:HGNC Symbol;Acc:HGNC:30910]	GO:0005576;GO:0005578;GO:0005615;GO:0005604;GO:0070062;GO:0044267;GO:0005788;GO:0043687;GO:0005614;GO:0048266;GO:0030198;GO:0042802	-	KOG1217-Fibrillins and related proteins containing Ca2+-binding EGF-like domains[T]
ENSG00000123405	3.55581	1.03619	1.77889	1.37787e-07	2.38499e-06	up	NFE2	nuclear factor, erythroid 2 [Source:HGNC Symbol;Acc:HGNC:7780]	GO:0005515;GO:0043565;GO:0006355;GO:0006351;GO:0003700;GO:0003677;GO:0005737;GO:0005634;GO:0005654;GO:0047485;GO:0003713;GO:0007275;GO:0045893;GO:0016605;GO:0006357;GO:0000976;GO:0006337;GO:0007596;GO:0008015;GO:0007599;GO:0050699	-	-
ENSG00000170049	3.52662	1.18114	1.57811	2.89245e-07	4.63224e-06	up	KCNAB3	potassium voltage-gated channel subfamily A regulatory beta subunit 3 [Source:HGNC Symbol;Acc:HGNC:6230]	GO:0065009;GO:0071805;GO:0034765;GO:0006813;GO:0006811;GO:0005249;GO:0005244;GO:0016021;GO:0005737;GO:0006810;GO:0005886;GO:0015459	-	KOG1575-Voltage-gated shaker-like K+ channel, subunit beta/KCNAB[C]
ENSG00000161956	23.6492	62.0039	-1.39057	7.30125e-24	1.02877e-21	down	SENP3	SUMO1/sentrin/SMT3 specific peptidase 3 [Source:HGNC Symbol;Acc:HGNC:17862]	GO:0006508;GO:0008234;GO:0008233;GO:0005515;GO:0016787;GO:0005730;GO:0005634;GO:0005737;GO:0005654;GO:0004175;GO:0016929;GO:0016926;GO:0071339;GO:0006364	-	KOG0778-Protease, Ulp1 family[O]
ENSG00000198517	6.72441	13.4947	-1.00491	0.000201257	0.00146678	down	MAFK	MAF bZIP transcription factor K [Source:HGNC Symbol;Acc:HGNC:6782]	GO:0005634;GO:0007399;GO:0006355;GO:0071535;GO:0003677;GO:0003700;GO:0001221;GO:0000976;GO:0005515;GO:0043565;GO:0006351;GO:0005654;GO:0007596	-	-
ENSG00000166317	0.10334	0.00694867	3.89452	0.00867773	0.0337169	up	SYNPO2L	synaptopodin 2 like [Source:HGNC Symbol;Acc:HGNC:23532]	GO:0003779;GO:0005829;GO:0005634;GO:0016607;GO:0005737;GO:0005856;GO:0030018;GO:0015629;GO:0032233	-	-
ENSG00000171791	1.41829	3.14424	-1.14856	5.86537e-05	0.000499552	down	BCL2	BCL2, apoptosis regulator [Source:HGNC Symbol;Acc:HGNC:990]	GO:0043209;GO:0031966;GO:0016020;GO:0031965;GO:0005829;GO:0005789;GO:0005783;GO:0005737;GO:0005739;GO:0005634;GO:0005622;GO:2001234;GO:2000378;GO:2000134;GO:0097192;GO:0072593;GO:0071456;GO:0071310;GO:0051881;GO:0051726;GO:0051402;GO:0051384;GO:0050790;GO:0048873;GO:0048753;GO:0048743;GO:0048599;GO:0048589;GO:0048546;GO:0048545;GO:0048538;GO:0048536;GO:0048087;GO:0048070;GO:0048066;GO:0048041;GO:…	K02161-ko04141 Protein processing in endoplasmic reticulum;ko04340 Hedgehog signaling pathway;ko04630 Jak-STAT signaling pathway;ko04064 NF-kappa B signaling pathway;ko04066 HIF-1 signaling pathway;ko04071 Sphingolipid signaling pathway;ko04151 PI3K-Akt signaling pathway;ko04210 Apoptosis;ko04215 Apoptosis - multiple species;ko04510 Focal adhesion;ko04261 Adrenergic signaling in cardiomyocytes;ko…	KOG4728-Anti-apoptotic Bcl-2 family proteins, prevent opening of mitochondrial porin channel[T]
ENSG00000078018	2.56301	5.48342	-1.09724	1.06568e-06	1.49242e-05	down	MAP2	microtubule associated protein 2 [Source:HGNC Symbol;Acc:HGNC:6839]	GO:0005515;GO:0005829;GO:0005730;GO:0005737;GO:0015631;GO:0001578;GO:0021954;GO:0005856;GO:0005874;GO:0030425;GO:0042995;GO:0005516;GO:0008017;GO:0043005;GO:0005875;GO:0002162;GO:0005198;GO:0000226;GO:0031175;GO:0048813;GO:0097442;GO:0044297;GO:0043198;GO:0043025;GO:0034399;GO:0014069;GO:0005622;GO:0071310;GO:0050770;GO:0030010;GO:0007409;GO:0016358	-	KOG2418-Microtubule-associated protein TAU[Z]
ENSG00000168314	0.604168	0.023491	4.68477	5.39741e-05	0.000466202	up	MOBP	myelin-associated oligodendrocyte basic protein [Source:HGNC Symbol;Acc:HGNC:7189]	GO:0007399;GO:0005515;GO:0005737;GO:0048471;GO:0043209;GO:0005739;GO:0019911	-	-
ENSG00000173801	75.4092	163.806	-1.11918	1.27252e-08	2.70378e-07	down	JUP	junction plakoglobin [Source:HGNC Symbol;Acc:HGNC:6207]	GO:0005198;GO:0007155;GO:0045296;GO:0005913;GO:0045294;GO:0002159;GO:0016342;GO:0004871;GO:0034333;GO:0007165;GO:0030057;GO:0030018;GO:0016328;GO:0016327;GO:0016020;GO:0015629;GO:0009898;GO:0005916;GO:0005911;GO:0005829;GO:0005882;GO:0005737;GO:0051291;GO:0043588;GO:0016337;GO:0019901;GO:0005515;GO:0005886;GO:0030054;GO:0005856;GO:0005925;GO:0005576;GO:0070062;GO:0031424;GO:0005912;GO:0031012;GO:…	K10056-ko05200 Pathways in cancer;ko05202 Transcriptional misregulation in cancers;ko05221 Acute myeloid leukemia;ko05412 Arrhythmogenic right ventricular cardiomyopathy (ARVC)	KOG4203-Armadillo/beta-Catenin/plakoglobin[TZ]
ENSG00000178033	0.0001	0.0412117	-8.68691	0.00224545	0.0110947	down	FAM26E	family with sequence similarity 26 member E [Source:HGNC Symbol;Acc:HGNC:21568]	GO:0006811;GO:0098655;GO:0016021;GO:0016020;GO:0006810;GO:0005887;GO:0070062;GO:0034220;GO:0005261	-	-
ENSG00000179388	0.262763	1.14927	-2.12888	8.35729e-05	0.000681784	down	EGR3	early growth response 3 [Source:HGNC Symbol;Acc:HGNC:3240]	GO:0045586;GO:0033089;GO:0007422;GO:0007274;GO:0006355;GO:0006351;GO:0003677;GO:0046872;GO:0005634;GO:0003676;GO:0043066;GO:0001938;GO:0003700;GO:0007623;GO:0002042;GO:0035767;GO:0035924;GO:0007517;GO:0044344	K12497-ko05203 Viral carcinogenesis;ko05161 Hepatitis B	KOG1721-FOG: Zn-finger[R]
ENSG00000165409	0.0001	0.172932	-10.756	9.80422e-05	0.000783119	down	TSHR	thyroid stimulating hormone receptor [Source:HGNC Symbol;Acc:HGNC:12373]	GO:0005886;GO:0090103;GO:0071542;GO:0060122;GO:0060119;GO:0040018;GO:0040012;GO:0008344;GO:0030183;GO:0007189;GO:0004996;GO:0007165;GO:0004871;GO:0007186;GO:0004930;GO:0016021;GO:0016020;GO:0016500;GO:0038194;GO:1905229;GO:1904588;GO:0005515;GO:0016323;GO:0007399;GO:0004872;GO:0009755;GO:0005887;GO:0007267;GO:0009986;GO:0032403;GO:0043235;GO:0008284;GO:0030819;GO:0007166;GO:0045762;GO:0007187;GO:…	-	KOG2087-Glycoprotein hormone receptor[T]
ENSG00000074317	1.57063	3.49129	-1.15242	0.00492889	0.0212259	down	SNCB	synuclein beta [Source:HGNC Symbol;Acc:HGNC:11140]	GO:0045202;GO:0005739;GO:0050808;GO:0043524;GO:0042417;GO:0007268;GO:0046914;GO:1903136;GO:0043086;GO:0005737;GO:0005509;GO:0005829;GO:0010038;GO:0004859;GO:0016234	-	-
ENSG00000055483	84.4886	38.1496	1.14709	1.66146e-21	1.90629e-19	up	USP36	ubiquitin specific peptidase 36 [Source:HGNC Symbol;Acc:HGNC:20062]	GO:0006508;GO:0008234;GO:0008233;GO:0016787;GO:0016579;GO:0005730;GO:0016607;GO:0005634;GO:0003723;GO:0036459;GO:0006511;GO:1903146;GO:0004843;GO:1903955	-	KOG1865-Ubiquitin carboxyl-terminal hydrolase[O]
ENSG00000204941	9.05754	1.5714	2.52707	1.63809e-13	7.64903e-12	up	PSG5	pregnancy specific beta-1-glycoprotein 5 [Source:HGNC Symbol;Acc:HGNC:9522]	GO:0005576;GO:0005515;GO:0007565	-	-
ENSG00000107159	2.18963	7.67124	-1.80877	2.94341e-13	1.31333e-11	down	CA9	carbonic anhydrase 9 [Source:HGNC Symbol;Acc:HGNC:1383]	GO:0016323;GO:0046903;GO:0042493;GO:0033574;GO:0002009;GO:0001666;GO:0005886;GO:0006730;GO:0016829;GO:0046872;GO:0008270;GO:0016021;GO:0016020;GO:0005634;GO:0004089;GO:0042995;GO:0005730;GO:0061418;GO:0031528;GO:0015701	K01672-ko00910 Nitrogen metabolism	KOG0382-Carbonic anhydrase[R]
ENSG00000160124	51.2669	23.238	1.14154	7.89859e-09	1.75242e-07	up	CCDC58	coiled-coil domain containing 58 [Source:HGNC Symbol;Acc:HGNC:31136]	GO:0005739	-	KOG4613-Predicted component of DNA replication checkpoint response mechanism (S-M checkpoint)[RD]
ENSG00000104827	1.29027	4.15691	-1.68784	0.000684129	0.00411521	down	CGB3	chorionic gonadotropin beta subunit 3 [Source:HGNC Symbol;Acc:HGNC:1886]	GO:0005576;GO:0005179;GO:0007165;GO:0007267;GO:0006915;GO:0007292;GO:0006357;GO:0016486	-	-
ENSG00000168209	186.789	720.724	-1.94804	5.07554e-16	3.18471e-14	down	DDIT4	DNA damage inducible transcript 4 [Source:HGNC Symbol;Acc:HGNC:24944]	GO:0072593;GO:0005739;GO:0071549;GO:0045820;GO:0043241;GO:0042771;GO:0032007;GO:0001666;GO:0071889;GO:0005829;GO:0009968;GO:0005737;GO:0006915;GO:0051607;GO:0008283;GO:0007420;GO:0030182;GO:0005622;GO:0001764;GO:0048011;GO:1902532;GO:0033137;GO:0010801;GO:1901216	K08270-ko04151 PI3K-Akt signaling pathway;ko04150 mTOR signaling pathway;ko05206 MicroRNAs in cancer	-
ENSG00000175294	1.13151	2.31162	-1.03065	0.000291143	0.00201927	down	CATSPER1	cation channel sperm associated 1 [Source:HGNC Symbol;Acc:HGNC:17116]	GO:0036128;GO:0005886;GO:0060296;GO:0051924;GO:0030317;GO:0007342;GO:0007283;GO:0006816;GO:0005245;GO:0005515;GO:0034765;GO:0006811;GO:0005244;GO:0031514;GO:0005227;GO:0005216;GO:0016020;GO:0055085;GO:0016021;GO:0006810;GO:0007275;GO:0030154;GO:0005262;GO:0070588;GO:0042995;GO:0005929;GO:0035036;GO:0008331;GO:0086010;GO:0032570	-	KOG2302-T-type voltage-gated Ca2+ channel, pore-forming alpha1I subunit[PT]
ENSG00000107736	0.194663	1.11435	-2.51715	0.00675285	0.0275098	down	CDH23	cadherin related 23 [Source:HGNC Symbol;Acc:HGNC:13733]	GO:0007605;GO:0005886;GO:0007156;GO:0007155;GO:0005509;GO:0016020;GO:0016021;GO:0032420;GO:0007626;GO:0060122;GO:0046872;GO:0050896;GO:0005515;GO:0007601;GO:0045494;GO:0050953;GO:0050957;GO:0016339;GO:0006816;GO:0051480	-	-
ENSG00000175745	7.83563	20.4461	-1.3837	9.45387e-19	8.07753e-17	down	NR2F1	nuclear receptor subfamily 2 group F member 1 [Source:HGNC Symbol;Acc:HGNC:7975]	GO:0045944;GO:0010977;GO:0007399;GO:0044323;GO:0043401;GO:0030522;GO:0004879;GO:0003707;GO:0043565;GO:0003700;GO:0006355;GO:0006351;GO:0003677;GO:0046872;GO:0008270;GO:0005634;GO:0000978;GO:0001078;GO:0000122;GO:0005515;GO:0005654;GO:0003713;GO:0007165;GO:0006367	-	KOG3575-FOG: Hormone receptors[T]
ENSG00000131126	0.508158	0.0001	12.3111	2.70438e-05	0.000257044	up	TEX101	testis expressed 101 [Source:HGNC Symbol;Acc:HGNC:30722]	GO:0002080;GO:0005886;GO:0016020;GO:0031225;GO:0005576;GO:0006501	-	-
ENSG00000186867	0.460988	1.34837	-1.54842	0.00466297	0.020293	down	QRFPR	pyroglutamylated RFamide peptide receptor [Source:HGNC Symbol;Acc:HGNC:15565]	GO:0007165;GO:0004871;GO:0007186;GO:0004930;GO:0016021;GO:0016020;GO:0007218;GO:0004983;GO:0005886;GO:0005887;GO:0032870;GO:0042277;GO:1901652	-	KOG3656-FOG: 7 transmembrane receptor[R]
ENSG00000136213	3.79349	7.94275	-1.06611	0.00280069	0.0134411	down	CHST12	carbohydrate sulfotransferase 12 [Source:HGNC Symbol;Acc:HGNC:17423]	GO:0005794;GO:0016740;GO:0016021;GO:0016020;GO:0000139;GO:0008146;GO:0016051;GO:0005975;GO:0030173;GO:0030206;GO:0047756;GO:0050656;GO:0030208	K04742-ko00532 Glycosaminoglycan biosynthesis - chondroitin sulfate / dermatan sulfate	KOG4651-Chondroitin 6-sulfotransferase and related sulfotransferases[MW]
ENSG00000168062	1.24245	0.457918	1.44002	0.000257429	0.00181522	up	BATF2	basic leucine zipper ATF-like transcription factor 2 [Source:HGNC Symbol;Acc:HGNC:25163]	GO:0043011;GO:0042832;GO:0005515;GO:0043565;GO:0006355;GO:0006351;GO:0003700;GO:0003677;GO:0006357;GO:0005634;GO:0030154	-	KOG1414-Transcriptional activator FOSB/c-Fos and related bZIP transcription factors[K]
ENSG00000116793	10.125	20.2824	-1.0023	1.71652e-05	0.000173411	down	PHTF1	putative homeodomain transcription factor 1 [Source:HGNC Symbol;Acc:HGNC:8939]	GO:0016021;GO:0016020;GO:0005801;GO:0005783;GO:0006355;GO:0006351;GO:0003677;GO:0005634;GO:0003700	-	-
ENSG00000164929	0.879447	2.19852	-1.32187	0.000833756	0.00487892	down	BAALC	brain and acute leukemia, cytoplasmic [Source:HGNC Symbol;Acc:HGNC:14333]	GO:0005737;GO:0005886;GO:0005829;GO:0005634;GO:0016020;GO:0030054;GO:0045202;GO:0045211;GO:0045121;GO:0014069;GO:0043005	-	-
ENSG00000179846	1.1362	0.117316	3.27575	1.0714e-06	1.49912e-05	up	NKPD1	NTPase KAP family P-loop domain containing 1 [Source:HGNC Symbol;Acc:HGNC:24739]	GO:0016021;GO:0016020	-	KOG0502-Integral membrane ankyrin-repeat protein Kidins220 (protein kinase D substrate)[R]
ENSG00000162373	0.0001	0.169057	-10.7233	0.0121875	0.0440622	down	BEND5	BEN domain containing 5 [Source:HGNC Symbol;Acc:HGNC:25668]	GO:0005794;GO:0005515;GO:0006355;GO:0006351;GO:0003677;GO:0045892	-	-
ENSG00000168899	0.975172	3.36955	-1.78883	0.000597977	0.00369009	down	VAMP5	vesicle associated membrane protein 5 [Source:HGNC Symbol;Acc:HGNC:12646]	GO:0048471;GO:0031301;GO:0030659;GO:0014704;GO:0005887;GO:0005886;GO:0005770;GO:0043001;GO:0007519;GO:0005515;GO:0005794;GO:0016192;GO:0016021;GO:0016020;GO:0007275;GO:0030154;GO:0006906;GO:0070062;GO:0012505;GO:0007517;GO:0000149;GO:0005484;GO:0031201;GO:0006887;GO:0009986	K08514-ko04130 SNARE interactions in vesicular transport	KOG0860-Synaptobrevin/VAMP-like protein[U]
ENSG00000258653	3.49285	1.54552	1.17632	0.00138823	0.00747042	up	AC005520.1	-	-	-	-
ENSG00000130300	6.7923	14.4625	-1.09035	2.77714e-05	0.000263026	down	PLVAP	plasmalemma vesicle associated protein [Source:HGNC Symbol;Acc:HGNC:13635]	GO:0016021;GO:0005901;GO:0042803;GO:0005886;GO:0016020;GO:0005737;GO:0048471;GO:0005515;GO:0070062;GO:0009986;GO:0000165;GO:0033209;GO:0002693	-	-
ENSG00000214967	47.3081	19.8313	1.25431	5.04454e-05	0.000440144	up	NPIPA7	nuclear pore complex interacting protein family member A7 [Source:HGNC Symbol;Acc:HGNC:41982]	GO:0005515;GO:0005654	-	-
ENSG00000164692	0.397049	8.70183	-4.45393	3.01731e-92	6.05838e-89	down	COL1A2	collagen type I alpha 2 chain [Source:HGNC Symbol;Acc:HGNC:2198]	GO:0031012;GO:0005615;GO:0005584;GO:0005581;GO:0071230;GO:0070208;GO:0046332;GO:0002020;GO:0005576;GO:0005515;GO:0005783;GO:0046872;GO:0005578;GO:0005201;GO:0050776;GO:0050900;GO:0070062;GO:0001501;GO:0042802;GO:0030574;GO:0008217;GO:0030168;GO:0030674;GO:0030198;GO:0007179;GO:0005788;GO:0007266;GO:0030199;GO:0007596;GO:0001568;GO:0048407;GO:0043589;GO:0042476	K06236-ko04151 PI3K-Akt signaling pathway;ko04512 ECM-receptor interaction;ko04510 Focal adhesion;ko04611 Platelet activation;ko04974 Protein digestion and absorption;ko04933 AGE-RAGE signaling pathway in diabetic complications;ko05146 Amoebiasis	KOG3544-Collagens (type IV and type XIII), and related proteins[W]
ENSG00000061656	1.02795	2.61952	-1.34953	0.00302069	0.014292	down	SPAG4	sperm associated antigen 4 [Source:HGNC Symbol;Acc:HGNC:11214]	GO:0005515;GO:0031514;GO:0016021;GO:0016020;GO:0005737;GO:0005634;GO:0030154;GO:0005856;GO:0007283;GO:0042995;GO:0005929;GO:0005637;GO:0005635;GO:0005198;GO:0006998;GO:0090286	-	KOG2687-Spindle pole body protein, contains UNC-84 domain[D]
ENSG00000113161	40.5251	82.7866	-1.03058	2.20643e-12	8.83836e-11	down	HMGCR	3-hydroxy-3-methylglutaryl-CoA reductase [Source:HGNC Symbol;Acc:HGNC:5006]	GO:0019216;GO:0045540;GO:0005789;GO:0005515;GO:0016616;GO:0008299;GO:0006629;GO:0005783;GO:0055114;GO:0050661;GO:0016491;GO:0016021;GO:0016020;GO:0008202;GO:0008203;GO:0004420;GO:0050662;GO:0015936;GO:0005778;GO:0006694;GO:0006695;GO:0016126;GO:0051262;GO:0070402;GO:0042282;GO:0043231;GO:0097756;GO:0070374;GO:0061179;GO:0061045;GO:0048661;GO:0048643;GO:0045471;GO:0045445;GO:0043407;GO:0043066;GO:…	K00021-ko00900 Terpenoid backbone biosynthesis;ko04152 AMPK signaling pathway;ko04976 Bile secretion	KOG2480-3-hydroxy-3-methylglutaryl-CoA (HMG-CoA) reductase[I]
ENSG00000023445	1.67097	0.496124	1.75191	3.69314e-13	1.60767e-11	up	BIRC3	baculoviral IAP repeat containing 3 [Source:HGNC Symbol;Acc:HGNC:591]	GO:0045121;GO:0043234;GO:0051291;GO:0007283;GO:0005515;GO:0016567;GO:0042981;GO:0016740;GO:0005654;GO:0005829;GO:0046872;GO:0008270;GO:0005737;GO:0005634;GO:0006915;GO:0016579;GO:0033209;GO:0031398;GO:0043123;GO:0007249;GO:0035666;GO:0004842;GO:0007166;GO:0043066;GO:0010803;GO:1990001;GO:0060544;GO:0050727;GO:0045088;GO:2000116;GO:0070424;GO:0043027;GO:0034121;GO:0038061;GO:0039535;GO:0060546	K16060-ko04120 Ubiquitin mediated proteolysis;ko04064 NF-kappa B signaling pathway;ko04668 TNF signaling pathway;ko04210 Apoptosis;ko04215 Apoptosis - multiple species;ko04510 Focal adhesion;ko04624 Toll and Imd signaling pathway;ko04621 NOD-like receptor signaling pathway;ko05200 Pathways in cancer;ko05222 Small cell lung cancer;ko05145 Toxoplasmosis;ko01524 Platinum drug resistance	KOG1101-Apoptosis inhibitor IAP1 and related BIR domain proteins[DR]
ENSG00000131471	10.4158	1.92786	2.4337	6.95389e-17	4.89914e-15	up	AOC3	amine oxidase, copper containing 3 [Source:HGNC Symbol;Acc:HGNC:550]	GO:1902283;GO:0005886;GO:0042803;GO:0007155;GO:0055114;GO:0016491;GO:0046872;GO:0016021;GO:0016020;GO:0005737;GO:0006954;GO:0005509;GO:0005507;GO:0005515;GO:0005902;GO:0006805;GO:0048038;GO:0009308;GO:0009986;GO:0046982;GO:0005783;GO:0046677;GO:0008131;GO:0052593;GO:0052594;GO:0052595;GO:0052596;GO:0005794;GO:0005769	K00276-ko00260 Glycine, serine and threonine metabolism;ko00350 Tyrosine metabolism;ko00360 Phenylalanine metabolism;ko00410 beta-Alanine metabolism;ko00950 Isoquinoline alkaloid biosynthesis;ko00960 Tropane, piperidine and pyridine alkaloid biosynthesis	KOG1186-Copper amine oxidase[Q]
ENSG00000131473	132.484	309.892	-1.22595	3.91278e-26	6.41337e-24	down	ACLY	ATP citrate lyase [Source:HGNC Symbol;Acc:HGNC:115]	GO:0046949;GO:0006101;GO:0006085;GO:0048037;GO:0046912;GO:0003878;GO:0005886;GO:0008152;GO:0006629;GO:0016829;GO:0003824;GO:0016740;GO:0005654;GO:0005829;GO:0005524;GO:0000166;GO:0046872;GO:0016020;GO:0005737;GO:0005576;GO:0005515;GO:0070062;GO:0043312;GO:1904813;GO:0035578;GO:0031325;GO:0006633;GO:0006107;GO:0006695;GO:0008610;GO:0009346	K01648-ko00020 Citrate cycle (TCA cycle);ko00720 Carbon fixation pathways in prokaryotes	KOG1254-ATP-citrate lyase[C]
ENSG00000134538	0.970883	0.33401	1.53941	0.00377046	0.01714	up	SLCO1B1	solute carrier organic anion transporter family member 1B1 [Source:HGNC Symbol;Acc:HGNC:10959]	GO:0005886;GO:0006811;GO:0016020;GO:0005215;GO:0006810;GO:0016021;GO:0070327;GO:0016323;GO:0005887;GO:0015721;GO:0043252;GO:0015349;GO:0015125;GO:0015711;GO:0015347	K05043-ko04976 Bile secretion	KOG3626-Organic anion transporter[Q]
ENSG00000134531	39.4781	85.4937	-1.11476	2.37298e-25	3.6302e-23	down	EMP1	epithelial membrane protein 1 [Source:HGNC Symbol;Acc:HGNC:3333]	GO:0005886;GO:0005515;GO:0016049;GO:0016020;GO:0016021;GO:0007275;GO:0008283;GO:0008219;GO:0008544;GO:0032060	-	-
ENSG00000197006	32.8203	71.0884	-1.11502	0.0036268	0.0165787	down	METTL9	methyltransferase like 9 [Source:HGNC Symbol;Acc:HGNC:24586]	GO:0005515	-	KOG3987-Uncharacterized conserved protein DREV/CGI-81[S]
ENSG00000171903	0.905213	1.90733	-1.07522	0.0018771	0.00957809	down	CYP4F11	cytochrome P450 family 4 subfamily F member 11 [Source:HGNC Symbol;Acc:HGNC:13265]	GO:0016705;GO:0005506;GO:0043231;GO:0031090;GO:0005783;GO:0055114;GO:0016491;GO:0004497;GO:0046872;GO:0016021;GO:0016020;GO:0020037;GO:0006954;GO:0005789;GO:0016709;GO:0007596;GO:0042361;GO:0042376;GO:0042377	-	KOG0157-Cytochrome P450 CYP4/CYP19/CYP26 subfamilies[QI]
ENSG00000188042	59.4051	163.699	-1.46239	2.45004e-19	2.26178e-17	down	ARL4C	ADP ribosylation factor like GTPase 4C [Source:HGNC Symbol;Acc:HGNC:698]	GO:0005886;GO:0005525;GO:0005622;GO:0005829;GO:0000166;GO:0007264;GO:0016020;GO:0005737;GO:0006810;GO:0042995;GO:0005515;GO:0030175;GO:0043014;GO:0005634;GO:0003924;GO:0032456	-	KOG0070-GTP-binding ADP-ribosylation factor Arf1[U]
ENSG00000166997	10.6435	21.8579	-1.03818	3.19229e-07	5.04702e-06	down	CNPY4	canopy FGF signaling regulator 4 [Source:HGNC Symbol;Acc:HGNC:28631]	GO:0005102;GO:0005576	-	KOG4052-Uncharacterized conserved protein[S]
ENSG00000123700	0.0001	0.0909257	-9.82854	0.00812811	0.0319967	down	KCNJ2	potassium voltage-gated channel subfamily J member 2 [Source:HGNC Symbol;Acc:HGNC:6263]	GO:0005242;GO:0034765;GO:0006813;GO:0006811;GO:0005244;GO:0016020;GO:0016021;GO:0006810;GO:0005886;GO:0005887;GO:0061337;GO:0051289;GO:0060306;GO:0090076;GO:0031224;GO:0008076;GO:0086002;GO:0086091;GO:0010107;GO:0086012;GO:0030007;GO:0055119;GO:0086013;GO:0086008;GO:0071805;GO:0086011;GO:0005546;GO:0015467;GO:0014861;GO:0060075;GO:0043197;GO:0043025;GO:0030425;GO:0030315;GO:0014704;GO:0005794;GO:…	K04996-ko04921 Oxytocin signaling pathway;ko04924 Renin secretion;ko04971 Gastric acid secretion;ko04725 Cholinergic synapse	KOG3827-Inward rectifier K+ channel[P]
ENSG00000163811	63.7868	27.5773	1.20978	9.06043e-25	1.33521e-22	up	WDR43	WD repeat domain 43 [Source:HGNC Symbol;Acc:HGNC:28945]	GO:0005515;GO:0006355;GO:0006351;GO:0005634;GO:0003723;GO:0006364;GO:0005730;GO:0042254;GO:0005654;GO:0045943;GO:0001650;GO:2000234	K14546-ko03008 Ribosome biogenesis in eukaryotes	KOG4547-WD40 repeat-containing protein[R]
ENSG00000105427	3.07667	9.59837	-1.64142	2.51266e-06	3.18807e-05	down	CNFN	cornifelin [Source:HGNC Symbol;Acc:HGNC:30183]	GO:0005737;GO:0031424;GO:0070062;GO:0001533	-	-
ENSG00000039987	1.0977	0.105846	3.37444	8.02905e-06	8.91297e-05	up	BEST2	bestrophin 2 [Source:HGNC Symbol;Acc:HGNC:17107]	GO:0005886;GO:0006811;GO:0016021;GO:0016020;GO:0006810;GO:0005254;GO:0006821;GO:0034707;GO:1902476;GO:0003674;GO:0008150;GO:0007608;GO:0051899;GO:0005929	K13879-ko04970 Salivary secretion	KOG3547-Bestrophin (Best vitelliform macular dystrophy-associated protein)[R]
ENSG00000176973	155.965	334.56	-1.10105	5.73502e-20	5.54949e-18	down	FAM89B	family with sequence similarity 89 member B [Source:HGNC Symbol;Acc:HGNC:16708]	GO:0005737;GO:0009986;GO:0030512;GO:0001222;GO:0060392	-	-
ENSG00000151414	11.9487	32.8693	-1.45989	4.50563e-24	6.46196e-22	down	NEK7	NIMA related kinase 7 [Source:HGNC Symbol;Acc:HGNC:13386]	GO:0016310;GO:0016301;GO:0016740;GO:0005654;GO:0006468;GO:0005524;GO:0004674;GO:0000166;GO:0004672;GO:0046872;GO:0005737;GO:0005634;GO:0005856;GO:0005874;GO:0000922;GO:0005815;GO:0007346;GO:0000910;GO:0032212;GO:0051973;GO:1904355;GO:0051225	-	KOG0591-NIMA (never in mitosis)-related G2-specific serine/threonine protein kinase[D]
ENSG00000108924	0.866796	0.408199	1.08642	0.003639	0.0166297	up	HLF	HLF, PAR bZIP transcription factor [Source:HGNC Symbol;Acc:HGNC:4977]	GO:0035914;GO:0048511;GO:0043565;GO:0006355;GO:0006351;GO:0003700;GO:0003677;GO:0005634;GO:0001077;GO:0000977;GO:0007275;GO:0006366;GO:0045944;GO:0001228;GO:0003690	K09057-ko04711 Circadian rhythm - fly	KOG3119-Basic region leucine zipper transcription factor[K]
ENSG00000187024	26.3922	55.7514	-1.0789	1.32204e-07	2.30075e-06	down	PTRH1	peptidyl-tRNA hydrolase 1 homolog [Source:HGNC Symbol;Acc:HGNC:27039]	GO:0004045;GO:0005739;GO:0005515;GO:0016787;GO:0003723;GO:0032543	-	KOG2255-Peptidyl-tRNA hydrolase[J]
ENSG00000188629	2.83538	8.00598	-1.49754	5.04932e-07	7.63004e-06	down	ZNF177	zinc finger protein 177 [Source:HGNC Symbol;Acc:HGNC:12966]	GO:0005515;GO:0005622;GO:0006355;GO:0006351;GO:0003677;GO:0046872;GO:0005634;GO:0003676;GO:0072562;GO:0000122	-	KOG1721-FOG: Zn-finger[R]
ENSG00000101096	0.505703	0.0524217	3.27006	1.65248e-09	4.21731e-08	up	NFATC2	nuclear factor of activated T-cells 2 [Source:HGNC Symbol;Acc:HGNC:7776]	GO:0005515;GO:0003700;GO:0006355;GO:0006351;GO:0003677;GO:0006366;GO:0005654;GO:0005829;GO:0005737;GO:0005634;GO:0006974;GO:0038095;GO:0030890;GO:0050853;GO:0016477;GO:0045893;GO:0042493;GO:0044798;GO:0030529;GO:0005667;GO:0000790;GO:1901741;GO:0045944;GO:0033173;GO:0014904;GO:0010628;GO:0001816;GO:0000122;GO:0044212;GO:0043565;GO:0008134;GO:0003682;GO:0001078;GO:0001077;GO:0000981;GO:0000978;GO:…	K17332-ko04310 Wnt signaling pathway;ko04370 VEGF signaling pathway;ko04022 cGMP - PKG signaling pathway;ko04650 Natural killer cell mediated cytotoxicity;ko04660 T cell receptor signaling pathway;ko04662 B cell receptor signaling pathway;ko04921 Oxytocin signaling pathway;ko04360 Axon guidance;ko04380 Osteoclast differentiation;ko05166 HTLV-I infection;ko05161 Hepatitis B	-
ENSG00000003137	2.19423	5.45515	-1.3139	0.00284432	0.0136152	down	CYP26B1	cytochrome P450 family 26 subfamily B member 1 [Source:HGNC Symbol;Acc:HGNC:20581]	GO:2001037;GO:0071300;GO:0070268;GO:0061436;GO:0048387;GO:0048385;GO:0048384;GO:0045580;GO:0043587;GO:0042573;GO:0034653;GO:0030326;GO:0010628;GO:0009954;GO:0007283;GO:0007140;GO:0006954;GO:0001768;GO:0001709;GO:0008401;GO:0016705;GO:0005506;GO:0043231;GO:0005789;GO:0031090;GO:0005783;GO:0055114;GO:0016491;GO:0004497;GO:0046872;GO:0016020;GO:0005737;GO:0020037;GO:0006805;GO:0060349;GO:0016709;GO:…	K12664-ko00830 Retinol metabolism	KOG0157-Cytochrome P450 CYP4/CYP19/CYP26 subfamilies[QI]
ENSG00000120708	115.348	467.575	-2.01921	1.30489e-61	9.98115e-59	down	TGFBI	transforming growth factor beta induced [Source:HGNC Symbol;Acc:HGNC:11771]	GO:0005615;GO:0005604;GO:0005578;GO:0007155;GO:0030198;GO:0002062;GO:0050840;GO:0005576;GO:0005515;GO:0005518;GO:0050896;GO:0005886;GO:0008283;GO:0005178;GO:0070062;GO:0044267;GO:0007601;GO:0031012;GO:0001525;GO:0005802;GO:0007162	-	KOG1437-Fasciclin and related adhesion glycoproteins[MW]
ENSG00000204936	3.67194	1.51314	1.27899	1.49765e-08	3.15292e-07	up	CD177	CD177 molecule [Source:HGNC Symbol;Acc:HGNC:30072]	GO:0005515;GO:0005886;GO:0016020;GO:0031225;GO:0050900;GO:0070062;GO:0043312;GO:0035579;GO:0070821;GO:0007596	-	-
ENSG00000198832	13.0069	33.0556	-1.34561	2.65962e-11	9.01298e-10	down	SELENOM	selenoprotein M [Source:HGNC Symbol;Acc:HGNC:30397]	GO:0005794;GO:0005783;GO:0060612;GO:0042445;GO:0035934;GO:0035264;GO:0010269;GO:0005515;GO:0005737;GO:0048471	-	-
ENSG00000128283	2.96981	1.41784	1.06668	0.0019904	0.0100603	up	CDC42EP1	CDC42 effector protein 1 [Source:HGNC Symbol;Acc:HGNC:17014]	GO:0005515;GO:0043547;GO:0016020;GO:0005737;GO:0005856;GO:0005925;GO:0005096;GO:0005886;GO:0012505;GO:0031274;GO:0017049;GO:0007266;GO:0030838;GO:0008360;GO:0098641;GO:0098609;GO:0005913	-	-
ENSG00000112972	51.7652	143.917	-1.47519	4.70881e-08	8.91184e-07	down	HMGCS1	3-hydroxy-3-methylglutaryl-CoA synthase 1 [Source:HGNC Symbol;Acc:HGNC:5007]	GO:0005829;GO:0071407;GO:0071397;GO:0071372;GO:0070723;GO:0055094;GO:0046690;GO:0042493;GO:0034698;GO:0033197;GO:0014074;GO:0014070;GO:0010243;GO:0010033;GO:0009725;GO:0009645;GO:0008584;GO:0007420;GO:0001889;GO:0043177;GO:0042803;GO:0016853;GO:0008144;GO:0004421;GO:0019216;GO:0045540;GO:0008299;GO:0008152;GO:0006629;GO:0003824;GO:0016740;GO:0005737;GO:0008202;GO:0008203;GO:0006694;GO:0006695;GO:…	K01641-ko00650 Butanoate metabolism;ko00072 Synthesis and degradation of ketone bodies;ko00280 Valine, leucine and isoleucine degradation;ko00900 Terpenoid backbone biosynthesis	KOG1393-Hydroxymethylglutaryl-CoA synthase[I]
ENSG00000163739	184.277	41.6864	2.14423	2.87233e-50	1.59097e-47	up	CXCL1	C-X-C motif chemokine ligand 1 [Source:HGNC Symbol;Acc:HGNC:4602]	GO:0006955;GO:0005576;GO:0043085;GO:0008083;GO:0006935;GO:0005125;GO:0005615;GO:0006954;GO:0008009;GO:0006952;GO:0060326;GO:0070098;GO:0043312;GO:0007399;GO:0007186;GO:0007165;GO:0032496;GO:0005102;GO:0035580;GO:1904724;GO:0008283;GO:0008285;GO:0035556;GO:0030036;GO:0008047;GO:0045236;GO:0090023	K05505-ko04668 TNF signaling pathway;ko04060 Cytokine-cytokine receptor interaction;ko04062 Chemokine signaling pathway;ko05132 Salmonella infection;ko05134 Legionellosis	-
ENSG00000139219	0.032561	0.161176	-2.30742	0.0083101	0.0326051	down	COL2A1	collagen type II alpha 1 chain [Source:HGNC Symbol;Acc:HGNC:2200]	GO:0005737;GO:0005615;GO:0005604;GO:0005585;GO:0005581;GO:0005578;GO:2001240;GO:0071773;GO:0071599;GO:0060351;GO:0060348;GO:0060174;GO:0060021;GO:0051216;GO:0048839;GO:0048705;GO:0042472;GO:0035108;GO:0030903;GO:0030199;GO:0010468;GO:0007417;GO:0006029;GO:0003007;GO:0002062;GO:0001958;GO:0001894;GO:0001503;GO:0001502;GO:0042802;GO:0042289;GO:0005576;GO:0046872;GO:0005201;GO:0050776;GO:0031012;GO:…	K19719-ko04151 PI3K-Akt signaling pathway;ko04512 ECM-receptor interaction;ko04510 Focal adhesion;ko04974 Protein digestion and absorption	KOG3544-Collagens (type IV and type XIII), and related proteins[W]
ENSG00000139211	42.8457	111.459	-1.37928	2.36711e-13	1.06806e-11	down	AMIGO2	adhesion molecule with Ig like domain 2 [Source:HGNC Symbol;Acc:HGNC:24073]	GO:0051965;GO:0005515;GO:0005886;GO:0007155;GO:0043066;GO:0016021;GO:0016020;GO:0005634;GO:0007156;GO:0007157;GO:0043069	-	-
ENSG00000167103	1.7917	5.41794	-1.59641	3.31632e-10	9.2967e-09	down	PIP5KL1	phosphatidylinositol-4-phosphate 5-kinase like 1 [Source:HGNC Symbol;Acc:HGNC:28711]	GO:0042995;GO:0016308;GO:0016310;GO:0016301;GO:0016740;GO:0005829;GO:0005524;GO:0000166;GO:0016020;GO:0005737;GO:0016307;GO:0046488;GO:0046854	K13712-ko00562 Inositol phosphate metabolism;ko04144 Endocytosis	KOG0229-Phosphatidylinositol-4-phosphate 5-kinase[T]
ENSG00000167100	2.82802	5.73125	-1.01906	7.78853e-07	1.12506e-05	down	SAMD14	sterile alpha motif domain containing 14 [Source:HGNC Symbol;Acc:HGNC:27312]	-	-	-
ENSG00000189052	4.31161	12.8691	-1.57761	2.68051e-11	9.06463e-10	down	CGB5	chorionic gonadotropin beta subunit 5 [Source:HGNC Symbol;Acc:HGNC:16452]	GO:0005576;GO:0005179;GO:0007165;GO:0007267;GO:0006915;GO:0007292;GO:0006357;GO:0016486	-	-
ENSG00000109063	4.27516	1.20863	1.82261	2.03703e-22	2.55632e-20	up	MYH3	myosin heavy chain 3 [Source:HGNC Symbol;Acc:HGNC:7573]	GO:0003779;GO:0016459;GO:0003774;GO:0005524;GO:0000166;GO:0005737;GO:0006470;GO:0005516;GO:0005829;GO:0070062;GO:0032982;GO:0030016;GO:0007517;GO:0003009;GO:0030049;GO:0045214;GO:0000146;GO:0030048;GO:0046034;GO:0005859;GO:0030017;GO:0060325;GO:0017018;GO:0042623;GO:0051015;GO:0030326	K10352-ko04530 Tight junction	KOG0161-Myosin class II heavy chain[Z]
ENSG00000114019	76.7889	33.3298	1.20409	1.94185e-29	3.66963e-27	up	AMOTL2	angiomotin like 2 [Source:HGNC Symbol;Acc:HGNC:17812]	GO:0005515;GO:0016055;GO:0005768;GO:0005829;GO:0055037;GO:0035329;GO:0031410;GO:0016324;GO:0005923;GO:0042802	K06104-ko04530 Tight junction	-
ENSG00000182612	1.75257	3.64953	-1.05824	0.00424536	0.0188494	down	TSPAN10	tetraspanin 10 [Source:HGNC Symbol;Acc:HGNC:29942]	GO:0016021;GO:0016020	-	-
ENSG00000006652	33.1943	13.0298	1.34912	3.6038e-19	3.2705e-17	up	IFRD1	interferon related developmental regulator 1 [Source:HGNC Symbol;Acc:HGNC:5456]	GO:0007275;GO:0030154;GO:0007518;GO:0005634;GO:0005737;GO:0048671;GO:0043403;GO:0042692;GO:0030517;GO:0014706	-	KOG2842-Interferon-related protein PC4 like[Z]
ENSG00000138670	0.622774	0.0759623	3.03535	1.67956e-06	2.22047e-05	up	RASGEF1B	RasGEF domain family member 1B [Source:HGNC Symbol;Acc:HGNC:24881]	GO:0007264;GO:0043547;GO:0005085;GO:0030496;GO:0005768;GO:0005769;GO:0005770;GO:0005088;GO:0005622	-	KOG3417-Ras1 guanine nucleotide exchange factor[T]
ENSG00000213204	0.989953	0.243993	2.02052	0.000270798	0.00189618	up	AL049697.1	-	-	-	-
ENSG00000163485	0.799924	2.12081	-1.40668	3.3993e-05	0.000312374	down	ADORA1	adenosine A1 receptor [Source:HGNC Symbol;Acc:HGNC:262]	GO:0007165;GO:0004871;GO:0005515;GO:0005886;GO:0007186;GO:0004930;GO:0016021;GO:0016020;GO:0001609;GO:0001973;GO:0005887;GO:0007399;GO:0006954;GO:0007267;GO:0097190;GO:0006909;GO:0048786;GO:0045211;GO:0045202;GO:0044297;GO:0043197;GO:0043195;GO:0043025;GO:0042734;GO:0032279;GO:0030673;GO:0030425;GO:0016323;GO:0014069;GO:0012505;GO:0005783;GO:1900453;GO:0097756;GO:0070256;GO:0060087;GO:0060079;GO:…	K04265-ko04071 Sphingolipid signaling pathway;ko04024 cAMP signaling pathway;ko04022 cGMP - PKG signaling pathway;ko04080 Neuroactive ligand-receptor interaction;ko04923 Regulation of lipolysis in adipocyte;ko04924 Renin secretion;ko05032 Morphine addiction	KOG3656-FOG: 7 transmembrane receptor[R]
ENSG00000163481	67.6076	33.7046	1.00424	4.7084e-09	1.09929e-07	up	RNF25	ring finger protein 25 [Source:HGNC Symbol;Acc:HGNC:14662]	GO:0016567;GO:0061630;GO:0004842;GO:0005829;GO:0016740;GO:0046872;GO:0008270;GO:0005634;GO:0051092;GO:0051059	-	KOG4445-Uncharacterized conserved protein, contains RWD domain[S]
ENSG00000205795	4.14364	10.2122	-1.30132	1.11823e-08	2.40135e-07	down	CYS1	cystin 1 [Source:HGNC Symbol;Acc:HGNC:18525]	GO:0005886;GO:0016020;GO:0005737;GO:0005856;GO:0042995;GO:0005515;GO:0005929;GO:0005829;GO:0070062;GO:0060170	-	-
ENSG00000104321	0.361464	0.733849	-1.02163	0.013999	0.0492362	down	TRPA1	transient receptor potential cation channel subfamily A member 1 [Source:HGNC Symbol;Acc:HGNC:497]	GO:0034220;GO:0006811;GO:0005216;GO:0016020;GO:0055085;GO:0016021;GO:0032421;GO:0050968;GO:0050966;GO:0050955;GO:0048265;GO:0042542;GO:0042493;GO:0014070;GO:0009409;GO:0007166;GO:0006816;GO:0015267;GO:0005262;GO:0005886;GO:0006810;GO:0070588;GO:0050896;GO:0051209;GO:0005887;GO:0010033;GO:0051289;GO:0015278;GO:0097604;GO:0019233	K04984-ko04750 Inflammatory mediator regulation of TRP channels	KOG0510-Ankyrin repeat protein[R]
ENSG00000104324	14.5386	29.5402	-1.02279	1.98045e-10	5.73187e-09	down	CPQ	carboxypeptidase Q [Source:HGNC Symbol;Acc:HGNC:16910]	GO:0005794;GO:0005783;GO:0005764;GO:0005615;GO:0042246;GO:0006590;GO:0006508;GO:0005576;GO:0008233;GO:0042803;GO:0016787;GO:0046872;GO:0005737;GO:0004180;GO:0008237;GO:0070062;GO:0043171;GO:0070573	-	KOG2195-Transferrin receptor and related proteins containing the protease-associated (PA) domain[OPR]
ENSG00000164182	89.8287	43.5629	1.04408	3.04028e-10	8.59788e-09	up	NDUFAF2	NADH:ubiquinone oxidoreductase complex assembly factor 2 [Source:HGNC Symbol;Acc:HGNC:28086]	GO:0072593;GO:0061179;GO:0022904;GO:0045333;GO:0008137;GO:0005739;GO:0016020;GO:0009055;GO:0032981;GO:0005743	-	-
ENSG00000185527	2.2015	0.305355	2.84993	3.25634e-07	5.11305e-06	up	PDE6G	phosphodiesterase 6G [Source:HGNC Symbol;Acc:HGNC:8789]	GO:0007601;GO:0004114;GO:0030553;GO:0043086;GO:0005515;GO:0016787;GO:0050896;GO:0005886;GO:0022400;GO:0007223;GO:0004857;GO:0097381;GO:0047555;GO:0016056;GO:0045745;GO:0045742;GO:0000187;GO:0030507	K13759-ko00230 Purine metabolism;ko04744 Phototransduction	-
ENSG00000113368	41.4357	88.5098	-1.09496	7.10816e-17	4.98596e-15	down	LMNB1	lamin B1 [Source:HGNC Symbol;Acc:HGNC:6637]	GO:0005882;GO:0005198;GO:0016363;GO:0005654;GO:0005638;GO:0005637;GO:0005635;GO:0005634;GO:0043274;GO:0005515;GO:0031965;GO:0016020	K07611-ko04210 Apoptosis;ko04214 Apoptosis - fly	KOG0977-Nuclear envelope protein lamin, intermediate filament superfamily[DY]
ENSG00000185522	4.56839	13.0435	-1.51357	3.32881e-09	8.08935e-08	down	LMNTD2	lamin tail domain containing 2 [Source:HGNC Symbol;Acc:HGNC:28561]	GO:0048026	-	KOG0977-Nuclear envelope protein lamin, intermediate filament superfamily[DY]
ENSG00000117472	84.4059	204.282	-1.27515	1.67463e-10	4.89084e-09	down	TSPAN1	tetraspanin 1 [Source:HGNC Symbol;Acc:HGNC:20657]	GO:0030054;GO:0005886;GO:0005765;GO:0005654;GO:0043231;GO:0016021;GO:0016020;GO:0005737;GO:0048471;GO:0005764;GO:0005887;GO:0005515;GO:0070062;GO:0007166;GO:0008283;GO:0050821;GO:0031982;GO:0016477;GO:0045807	-	KOG3882-Tetraspanin family integral membrane protein[R]
ENSG00000059915	5.85443	14.6567	-1.32396	0.000219259	0.0015829	down	PSD	pleckstrin and Sec7 domain containing [Source:HGNC Symbol;Acc:HGNC:9507]	GO:0007165;GO:0004871;GO:0005515;GO:0043547;GO:0005886;GO:0016020;GO:0005543;GO:0005086;GO:0032012;GO:0005085;GO:0042995;GO:0001726;GO:0032154;GO:0032587;GO:0098999;GO:0043197;GO:0014069;GO:0031175	K12494-ko04144 Endocytosis	KOG0932-Guanine nucleotide exchange factor EFA6[U]
ENSG00000155090	136.735	51.9911	1.39504	2.63823e-12	1.04122e-10	up	KLF10	Kruppel like factor 10 [Source:HGNC Symbol;Acc:HGNC:11810]	GO:0005634;GO:1901653;GO:0045892;GO:0045672;GO:0042752;GO:0035019;GO:0030282;GO:0009267;GO:0007623;GO:0006355;GO:0001046;GO:0048511;GO:0005515;GO:0006351;GO:0003677;GO:0046872;GO:0003676;GO:0007267;GO:0003700;GO:0007179;GO:0001501;GO:0008283;GO:0008285;GO:0000122	-	KOG1721-FOG: Zn-finger[R]
ENSG00000111859	0.572267	4.81375	-3.0724	7.31168e-33	1.72717e-30	down	NEDD9	neural precursor cell expressed, developmentally down-regulated 9 [Source:HGNC Symbol;Acc:HGNC:7733]	GO:0005634;GO:0000922;GO:0005515;GO:0005886;GO:0051301;GO:0005794;GO:0007155;GO:0005654;GO:0005829;GO:0005737;GO:0007049;GO:0030054;GO:0005856;GO:0007229;GO:0005925;GO:0042995;GO:0005819;GO:0007010;GO:0030027;GO:0040008;GO:0005938;GO:0007165;GO:0051017	-	-
ENSG00000103489	1.52196	3.17505	-1.06085	6.38321e-10	1.73199e-08	down	XYLT1	xylosyltransferase 1 [Source:HGNC Symbol;Acc:HGNC:15516]	GO:0005576;GO:0005794;GO:0016757;GO:0005789;GO:0005783;GO:0016740;GO:0016020;GO:0016021;GO:0000139;GO:0008375;GO:0030158;GO:0006024;GO:0030203;GO:0015012;GO:0030206	K00771-ko00532 Glycosaminoglycan biosynthesis - chondroitin sulfate / dermatan sulfate;ko00534 Glycosaminoglycan biosynthesis - heparan sulfate / heparin	KOG0799-Branching enzyme[G]
ENSG00000171532	1.73835	0.745937	1.22059	0.00509335	0.0217998	up	NEUROD2	neuronal differentiation 2 [Source:HGNC Symbol;Acc:HGNC:7763]	GO:0005634;GO:2000297;GO:0090129;GO:0071277;GO:0071257;GO:0051091;GO:0050850;GO:0048666;GO:0045944;GO:0045666;GO:0031915;GO:0021695;GO:0016567;GO:0008306;GO:0001662;GO:0070888;GO:0046982;GO:0003714;GO:0003677;GO:0001228;GO:0000977;GO:0007399;GO:0006355;GO:0006351;GO:0006366;GO:0046983;GO:0007275;GO:0030154;GO:1903507;GO:0045664;GO:0003700;GO:0006357;GO:0090128	-	KOG3898-Transcription factor NeuroD and related HTH proteins[K]
ENSG00000149380	2.15215	10.9185	-2.34292	3.47108e-20	3.52886e-18	down	P4HA3	prolyl 4-hydroxylase subunit alpha 3 [Source:HGNC Symbol;Acc:HGNC:30135]	GO:0005515;GO:0031418;GO:0016705;GO:0005506;GO:0005783;GO:0055114;GO:0016491;GO:0046872;GO:0051213;GO:0016702;GO:0005788;GO:0004656;GO:0019511	K00472-ko00330 Arginine and proline metabolism	KOG1591-Prolyl 4-hydroxylase alpha subunit[E]
ENSG00000135976	6.14057	2.37643	1.36958	4.07326e-11	1.33256e-09	up	ANKRD36	ankyrin repeat domain 36 [Source:HGNC Symbol;Acc:HGNC:24079]	-	-	KOG0504-FOG: Ankyrin repeat[R]
ENSG00000281348	3.21655	0.93775	1.77824	0.00222544	0.0110105	up	AC120114.5	-	-	-	-
ENSG00000101335	0.0770993	0.468833	-2.60428	0.00215458	0.0107282	down	MYL9	myosin light chain 9 [Source:HGNC Symbol;Acc:HGNC:15754]	GO:0030018;GO:0016460;GO:0001725;GO:0032036;GO:0016459;GO:0005509;GO:0046872;GO:0005829;GO:0070527;GO:0006936;GO:0008307;GO:0006937;GO:0005859	K12755-ko04024 cAMP signaling pathway;ko04022 cGMP - PKG signaling pathway;ko04810 Regulation of actin cytoskeleton;ko04510 Focal adhesion;ko04530 Tight junction;ko04670 Leukocyte transendothelial migration;ko04921 Oxytocin signaling pathway;ko04270 Vascular smooth muscle contraction	KOG0031-Myosin regulatory light chain, EF-Hand protein superfamily[Z]
ENSG00000101333	37.7846	18.7481	1.01105	4.63259e-12	1.76335e-10	up	PLCB4	phospholipase C beta 4 [Source:HGNC Symbol;Acc:HGNC:9059]	GO:0004871;GO:0035556;GO:0005622;GO:0007268;GO:0004629;GO:0007165;GO:0005515;GO:0006629;GO:0016042;GO:0005509;GO:0016787;GO:0008081;GO:0004435;GO:0005829;GO:0043647;GO:0030425;GO:0014069;GO:0005790;GO:0005634	K05858-ko00562 Inositol phosphate metabolism;ko04015 Rap1 signaling pathway;ko04310 Wnt signaling pathway;ko04020 Calcium signaling pathway;ko04070 Phosphatidylinositol signaling system;ko04072 Phospholipase D signaling pathway;ko04071 Sphingolipid signaling pathway;ko04022 cGMP - PKG signaling pathway;ko04540 Gap junction;ko04611 Platelet activation;ko04062 Chemokine signaling pathway;ko04911 In…	KOG0169-Phosphoinositide-specific phospholipase C[T]
ENSG00000139269	0.280011	1.05797	-1.91774	0.000385201	0.00255893	down	INHBE	inhibin beta E subunit [Source:HGNC Symbol;Acc:HGNC:24029]	GO:0005576;GO:0008083;GO:0005179;GO:0005615;GO:0060395;GO:0042981;GO:0005125;GO:0005160;GO:0010862;GO:0043408;GO:0048468	K04667-ko04350 TGF-beta signaling pathway;ko04060 Cytokine-cytokine receptor interaction;ko04550 Signaling pathways regulating pluripotency of stem cells	KOG3900-Transforming growth factor beta, bone morphogenetic protein and related proteins[T]
ENSG00000165644	7.49072	18.2679	-1.28614	4.50288e-06	5.34984e-05	down	COMTD1	catechol-O-methyltransferase domain containing 1 [Source:HGNC Symbol;Acc:HGNC:26309]	GO:0005739;GO:0005515;GO:0032259;GO:0016740;GO:0008168;GO:0016021;GO:0016020;GO:0008171	-	KOG1663-O-methyltransferase[Q]
ENSG00000100473	3.48611	7.14326	-1.03497	2.06404e-06	2.68458e-05	down	COCH	cochlin [Source:HGNC Symbol;Acc:HGNC:2180]	GO:0005576;GO:0007605;GO:0005578;GO:0031012;GO:0042742;GO:0005515;GO:0070062;GO:0008360;GO:0045089;GO:0005518	-	-
ENSG00000213420	0.445087	1.32756	-1.57662	0.000572637	0.00356246	down	GPC2	glypican 2 [Source:HGNC Symbol;Acc:HGNC:4450]	GO:0030182;GO:0007224;GO:0005576;GO:0005886;GO:0016020;GO:0005615;GO:0005578;GO:0031225;GO:0043395;GO:0005783;GO:0043202;GO:0001523;GO:0006024;GO:0006027;GO:0030203;GO:0005796	-	KOG3821-Heparin sulfate cell surface proteoglycan[T]
ENSG00000250673	1.93719	0.373579	2.37448	4.01396e-12	1.54991e-10	up	AC097372.1	-	-	-	-
ENSG00000258461	2.27233	0.459865	2.30489	0.00014091	0.00107834	up	AC012651.1	-	-	-	-
ENSG00000159335	394.259	832.043	-1.07751	5.19614e-08	9.77348e-07	down	PTMS	parathymosin [Source:HGNC Symbol;Acc:HGNC:9629]	GO:0002376;GO:0005634;GO:0006260	-	-
ENSG00000267426	4.2952	1.12485	1.93299	1.26871e-05	0.000132851	up	AC087289.3	-	-	-	-
ENSG00000121236	9.00254	24.7865	-1.46115	3.64426e-13	1.59503e-11	down	TRIM6	tripartite motif containing 6 [Source:HGNC Symbol;Acc:HGNC:16277]	GO:0005622;GO:0016567;GO:0016740;GO:0046872;GO:0008270;GO:0005737;GO:0005515;GO:0003674;GO:0032496;GO:0045071;GO:0035458;GO:0010629;GO:0030674;GO:0010994;GO:0019901;GO:0002230;GO:0010800;GO:0033138;GO:0061630;GO:1990782;GO:0070206;GO:2000679;GO:0002741;GO:0060340;GO:0005829;GO:0005634;GO:2000737;GO:0098586;GO:0045892;GO:0010628;GO:0000209;GO:0008134	-	-
ENSG00000196923	80.8744	309.736	-1.93728	7.36573e-84	1.0756e-80	down	PDLIM7	PDZ and LIM domain 7 [Source:HGNC Symbol;Acc:HGNC:22958]	GO:0005515;GO:0015629;GO:0005925;GO:0005634;GO:0046872;GO:0008270;GO:0005737;GO:0007275;GO:0030154;GO:0005856;GO:0005829;GO:0001503;GO:0005913;GO:0007411;GO:0006898;GO:0001726;GO:0001725;GO:0045669;GO:0030036	-	KOG1703-Adaptor protein Enigma and related PDZ-LIM proteins[TZ]
ENSG00000138271	0.0238477	0.398534	-4.06278	0.00377881	0.017166	down	GPR87	G protein-coupled receptor 87 [Source:HGNC Symbol;Acc:HGNC:4538]	GO:0007165;GO:0004871;GO:0005886;GO:0007186;GO:0004930;GO:0016021;GO:0016020;GO:0045028;GO:0035589;GO:0005887;GO:0008150;GO:0007194	-	-
ENSG00000099866	4.02618	0.782178	2.36384	7.66376e-13	3.23105e-11	up	MADCAM1	mucosal vascular addressin cell adhesion molecule 1 [Source:HGNC Symbol;Acc:HGNC:6765]	GO:0016021;GO:0016020;GO:0007155;GO:0007229;GO:0050776;GO:0005886;GO:0006955;GO:0007165;GO:0030198;GO:0043113;GO:0007160;GO:0034113;GO:0050901;GO:0098640;GO:0002687;GO:0007568	K06779-ko04514 Cell adhesion molecules (CAMs);ko04672 Intestinal immune network for IgA production	-
ENSG00000162105	7.25486	3.59469	1.01308	1.09928e-08	2.37016e-07	up	SHANK2	SH3 and multiple ankyrin repeat domains 2 [Source:HGNC Symbol;Acc:HGNC:14295]	GO:0045211;GO:0043197;GO:0043005;GO:0008328;GO:0005886;GO:0005883;GO:0001917;GO:0001750;GO:0071625;GO:0060292;GO:0060291;GO:0051968;GO:0035640;GO:0035176;GO:0030534;GO:0007613;GO:0007612;GO:0007416;GO:0035255;GO:0005515;GO:0016020;GO:0005737;GO:0030054;GO:0045202;GO:0042995;GO:0005575;GO:0005829;GO:0030426;GO:0014069;GO:0017124;GO:0016324;GO:0060170;GO:0043025;GO:0031526;GO:0030160	-	-
ENSG00000106799	5.24385	12.402	-1.24188	0.00260785	0.0126308	down	TGFBR1	transforming growth factor beta receptor 1 [Source:HGNC Symbol;Acc:HGNC:11772]	GO:0005886;GO:0006468;GO:0005524;GO:0016020;GO:0043231;GO:0016021;GO:0004702;GO:0023014;GO:0004675;GO:0007178;GO:0016310;GO:0016301;GO:0016740;GO:0004674;GO:0000166;GO:0004672;GO:0005768;GO:1905223;GO:1905075;GO:1905007;GO:0071560;GO:0070723;GO:0060982;GO:0060978;GO:0060412;GO:0060043;GO:0060037;GO:0060021;GO:0060017;GO:0051496;GO:0051491;GO:0048844;GO:0048705;GO:0048701;GO:0048663;GO:0048538;GO:…	K04674-ko04010 MAPK signaling pathway;ko04350 TGF-beta signaling pathway;ko04390 Hippo signaling pathway;ko04068 FoxO signaling pathway;ko04060 Cytokine-cytokine receptor interaction;ko04144 Endocytosis;ko04520 Adherens junction;ko04380 Osteoclast differentiation;ko05200 Pathways in cancer;ko05210 Colorectal cancer;ko05212 Pancreatic cancer;ko05220 Chronic myeloid leukemia;ko04933 AGE-RAGE signal…	KOG2052-Activin A type IB receptor, serine/threonine protein kinase[T]
ENSG00000268439	3.24559	0.95022	1.77215	0.00456252	0.0199694	up	EMG1	EMG1, N1-specific pseudouridine methyltransferase [Source:HGNC Symbol;Acc:HGNC:16912]	GO:0008168;GO:0019843;GO:0070037;GO:0000462;GO:0070475;GO:0005730;GO:0032040;GO:0032259	-	-
ENSG00000179583	0.172074	0.361107	-1.0694	0.00456607	0.0199741	down	CIITA	class II major histocompatibility complex transactivator [Source:HGNC Symbol;Acc:HGNC:7067]	GO:0006355;GO:0005524;GO:0009986;GO:0071360;GO:0071346;GO:0071257;GO:0045944;GO:0045892;GO:0045348;GO:0034341;GO:0007568;GO:0006954;GO:0000122;GO:0000166;GO:0005515;GO:0005525;GO:0016746;GO:0006351;GO:0016310;GO:0016301;GO:0016740;GO:0005634;GO:0005654;GO:0008022;GO:0003713;GO:0006955;GO:0045893;GO:0016605;GO:0044212;GO:0032403;GO:0060333;GO:0046677;GO:0032966;GO:0033613;GO:0045345	-	KOG4308-LRR-containing protein[S]
ENSG00000153790	3.49092	1.73696	1.00704	0.00350436	0.0161708	up	C7orf31	chromosome 7 open reading frame 31 [Source:HGNC Symbol;Acc:HGNC:21722]	GO:0005515;GO:0005737;GO:0005856;GO:0005813;GO:0005815	-	-
ENSG00000171551	1.36158	3.15383	-1.21182	0.000424373	0.00277255	down	ECEL1	endothelin converting enzyme like 1 [Source:HGNC Symbol;Acc:HGNC:3147]	GO:0006508;GO:0004222;GO:0008237;GO:0007218;GO:0003016;GO:0008233;GO:0016787;GO:0046872;GO:0016021;GO:0016020;GO:0005887	-	KOG3624-M13 family peptidase[E]
ENSG00000142765	1.17405	5.90931	-2.33149	1.22581e-16	8.3433e-15	down	SYTL1	synaptotagmin like 1 [Source:HGNC Symbol;Acc:HGNC:15584]	GO:0006887;GO:0005622;GO:0006886;GO:0017137;GO:0042470;GO:0005886;GO:0016020;GO:0045202;GO:0098793;GO:0005509;GO:0005544;GO:0019905;GO:0030276;GO:0006906;GO:0017158;GO:0048791;GO:0070382;GO:0005515;GO:0070062;GO:0061024;GO:0019897;GO:0042043;GO:0031528	-	-
ENSG00000152154	1.14505	3.15275	-1.4612	9.77326e-05	0.000781034	down	TMEM178A	transmembrane protein 178A [Source:HGNC Symbol;Acc:HGNC:28517]	GO:0005789;GO:0051480;GO:0045671;GO:0005783;GO:0016021;GO:0016020	-	-
ENSG00000181577	4.23608	13.4183	-1.6634	1.97233e-21	2.24692e-19	down	C6orf223	chromosome 6 open reading frame 223 [Source:HGNC Symbol;Acc:HGNC:28692]	-	-	-
ENSG00000138944	4.05239	1.99949	1.01914	3.86178e-14	1.99459e-12	up	KIAA1644	KIAA1644 [Source:HGNC Symbol;Acc:HGNC:29335]	GO:0016021;GO:0016020	-	-
ENSG00000083444	281.287	606.116	-1.10755	6.4844e-22	7.8315e-20	down	PLOD1	procollagen-lysine,2-oxoglutarate 5-dioxygenase 1 [Source:HGNC Symbol;Acc:HGNC:9081]	GO:0046947;GO:0017185;GO:0008475;GO:0031418;GO:0016705;GO:0005506;GO:0042803;GO:0005783;GO:0055114;GO:0016491;GO:0046872;GO:0016020;GO:0051213;GO:0005789;GO:0070062;GO:0001666;GO:0006464;GO:0030867;GO:0008544	K00473-ko00310 Lysine degradation	KOG1971-Lysyl hydroxylase[O]
ENSG00000165272	3.37023	1.17729	1.51737	2.73674e-07	4.40483e-06	up	AQP3	aquaporin 3 (Gill blood group) [Source:HGNC Symbol;Acc:HGNC:636]	GO:0016323;GO:0005911;GO:0005886;GO:0090650;GO:0070295;GO:0015840;GO:0015793;GO:0006833;GO:0005634;GO:0016020;GO:0005215;GO:0006810;GO:0016021;GO:0005737;GO:0015250;GO:0015254;GO:0007588;GO:0032526;GO:0033280;GO:0003091;GO:0071456;GO:0051592;GO:0042476;GO:0002684;GO:0045616	K09876-ko04962 Vasopressin-regulated water reabsorption	KOG0224-Aquaporin (major intrinsic protein family)[G]
ENSG00000163359	0.341627	1.1523	-1.75403	4.44759e-15	2.53339e-13	down	COL6A3	collagen type VI alpha 3 chain [Source:HGNC Symbol;Acc:HGNC:2213]	GO:0042383;GO:0005615;GO:0005581;GO:0005578;GO:0005576;GO:0010951;GO:0004867;GO:0007155;GO:0030414;GO:0010466;GO:0070062;GO:0031012;GO:0030574;GO:0030198;GO:1903561;GO:0005788;GO:0007517;GO:0005589	K06238-ko04151 PI3K-Akt signaling pathway;ko04512 ECM-receptor interaction;ko04510 Focal adhesion;ko04974 Protein digestion and absorption	KOG3544-Collagens (type IV and type XIII), and related proteins[W]
ENSG00000112697	41.7323	99.1813	-1.24891	2.18906e-11	7.56192e-10	down	TMEM30A	transmembrane protein 30A [Source:HGNC Symbol;Acc:HGNC:16667]	GO:0045332;GO:0010976;GO:0005515;GO:0005886;GO:0005794;GO:0005783;GO:0016020;GO:0016021;GO:0006810;GO:0006869;GO:0031410;GO:0015914;GO:0043312;GO:0035579;GO:0016324;GO:0035577;GO:0006855;GO:0030658;GO:0036010;GO:0070863	-	KOG2952-Cell cycle control protein[DKT]
ENSG00000138615	0.581118	0.133991	2.11669	6.9917e-08	1.28646e-06	up	CILP	cartilage intermediate layer protein [Source:HGNC Symbol;Acc:HGNC:1980]	GO:0005576;GO:0005578;GO:0070062;GO:0031012;GO:0005615;GO:0043569	-	-
ENSG00000173950	17.1227	34.8464	-1.0251	3.28087e-18	2.63503e-16	down	XXYLT1	xyloside xylosyltransferase 1 [Source:HGNC Symbol;Acc:HGNC:26639]	GO:0016266;GO:0035252;GO:0030145;GO:0016757;GO:0005789;GO:0005783;GO:0016740;GO:0046872;GO:0016021;GO:0016020;GO:0000287;GO:0030176	-	KOG3765-Predicted glycosyltransferase[G]
ENSG00000137699	5.6174	2.30232	1.28681	1.65405e-09	4.21731e-08	up	TRIM29	tripartite motif containing 29 [Source:HGNC Symbol;Acc:HGNC:17274]	GO:0005737;GO:1900181;GO:0000122;GO:0002039;GO:0005515;GO:0005622;GO:0046872;GO:0008270;GO:0042802;GO:0098641;GO:0098609;GO:0005913;GO:0006366;GO:0003700	-	-
ENSG00000085465	7.33988	3.04224	1.27062	5.31283e-11	1.7171e-09	up	OVGP1	oviductal glycoprotein 1 [Source:HGNC Symbol;Acc:HGNC:8524]	GO:0098595;GO:0035805;GO:2000360;GO:0005975;GO:0031410;GO:0008061;GO:0005829;GO:0007338;GO:0030133;GO:0007339;GO:0007565	-	KOG2806-Chitinase[G]
ENSG00000117115	2.36583	6.42394	-1.44111	4.28384e-10	1.18233e-08	down	PADI2	peptidyl arginine deiminase 2 [Source:HGNC Symbol;Acc:HGNC:18341]	GO:0005509;GO:0016787;GO:0005737;GO:0004668;GO:0018101;GO:0005576;GO:0005634;GO:0005829;GO:0070062;GO:0030331;GO:0043312;GO:0021762;GO:0035578;GO:0030520;GO:0048096;GO:0035327;GO:0006325;GO:0036413;GO:0010848;GO:0070100;GO:1901624	-	-
ENSG00000213973	0.321889	0.152263	1.08	0.0020464	0.0102755	up	ZNF99	zinc finger protein 99 [Source:HGNC Symbol;Acc:HGNC:13175]	GO:0005622;GO:0006355;GO:0006351;GO:0003677;GO:0046872;GO:0005634;GO:0003676	-	-
ENSG00000004939	0.456484	0.093327	2.2902	0.00504858	0.0216543	up	SLC4A1	solute carrier family 4 member 1 (Diego blood group) [Source:HGNC Symbol;Acc:HGNC:11027]	GO:0030863;GO:0016323;GO:0016020;GO:0006821;GO:0015108;GO:0005515;GO:0005886;GO:0006811;GO:0006820;GO:0005215;GO:0006810;GO:0016021;GO:1902476;GO:0008509;GO:0098656;GO:0005452;GO:0005887;GO:0070062;GO:0072562;GO:0042803;GO:0030018;GO:0051453;GO:0030506;GO:0015701;GO:0015106;GO:0015301;GO:0043495;GO:0006873;GO:0015698	K06573-ko04966 Collecting duct acid secretion	KOG1172-Na+-independent Cl/HCO3 exchanger AE1 and related transporters (SLC4 family)[P]
ENSG00000125740	0.933064	0.242624	1.94325	0.000110007	0.000863659	up	FOSB	FosB proto-oncogene, AP-1 transcription factor subunit [Source:HGNC Symbol;Acc:HGNC:3797]	GO:0043565;GO:0003700;GO:0003677;GO:0006357;GO:0006355;GO:0005654;GO:0043231;GO:0005634;GO:0008134;GO:0000122;GO:0051591;GO:0071277;GO:0051412;GO:0045944;GO:0043278;GO:0042493;GO:0032870;GO:0032570;GO:0009612;GO:0007565;GO:0006366;GO:0003690;GO:0001077;GO:0000978	K09029-ko04380 Osteoclast differentiation;ko05030 Cocaine addiction;ko05031 Amphetamine addiction;ko05034 Alcoholism	KOG1414-Transcriptional activator FOSB/c-Fos and related bZIP transcription factors[K]
ENSG00000125744	27.3501	55.637	-1.0245	1.23599e-17	9.49941e-16	down	RTN2	reticulon 2 [Source:HGNC Symbol;Acc:HGNC:10468]	GO:0030315;GO:0014802;GO:0065002;GO:0046324;GO:0005789;GO:0005783;GO:0016021;GO:0016020;GO:0005515;GO:0030176	-	KOG1792-Reticulon[U]
ENSG00000181036	0.026877	0.270645	-3.33196	0.0140977	0.0494977	down	FCRL6	Fc receptor like 6 [Source:HGNC Symbol;Acc:HGNC:31910]	GO:0016021;GO:0016020;GO:0009897	-	-
ENSG00000171490	83.8403	24.6255	1.76749	6.46125e-30	1.25045e-27	up	RSL1D1	ribosomal L1 domain containing 1 [Source:HGNC Symbol;Acc:HGNC:24534]	GO:0005730;GO:0048027;GO:0003730;GO:0016020;GO:0005634;GO:0003723;GO:0045296;GO:0042981;GO:2000772;GO:0030686;GO:0001649;GO:0000470;GO:0032880	-	KOG1685-Uncharacterized conserved protein[S]
ENSG00000075240	16.1067	36.8007	-1.19208	8.40881e-12	3.06283e-10	down	GRAMD4	GRAM domain containing 4 [Source:HGNC Symbol;Acc:HGNC:29113]	GO:0005739;GO:0016021;GO:0016020;GO:0006915;GO:0031966	-	-
ENSG00000243989	9.00786	19.263	-1.09658	0.0012209	0.00670015	down	ACY1	aminoacylase 1 [Source:HGNC Symbol;Acc:HGNC:177]	GO:0006508;GO:0005515;GO:0016787;GO:0008152;GO:0046872;GO:0005737;GO:0008237;GO:0006520;GO:0042802;GO:0004046;GO:0005829;GO:0070062;GO:0006805	K14677-ko01210 2-Oxocarboxylic acid metabolism;ko01230 Biosynthesis of amino acids;ko00220 Arginine biosynthesis	KOG2275-Aminoacylase ACY1 and related metalloexopeptidases[E]
ENSG00000146112	25.672	65.2092	-1.34488	0.00302832	0.0143197	down	PPP1R18	protein phosphatase 1 regulatory subunit 18 [Source:HGNC Symbol;Acc:HGNC:29413]	GO:0005515;GO:0003779;GO:0005737;GO:0005856;GO:0019902	-	-
ENSG00000184347	1.08853	3.42566	-1.65399	3.59844e-11	1.19179e-09	down	SLIT3	slit guidance ligand 3 [Source:HGNC Symbol;Acc:HGNC:11087]	GO:0005576;GO:0005739;GO:0005509;GO:0007275;GO:0005615;GO:0007399;GO:0030154;GO:0007411;GO:0030308;GO:0048495;GO:0048846;GO:0050919;GO:0032870;GO:0035385;GO:0051414;GO:0061364;GO:0070100;GO:0010629;GO:0009887;GO:0008285	K06850-ko04360 Axon guidance	KOG4237-Extracellular matrix protein slit, contains leucine-rich and EGF-like repeats[WT]
ENSG00000111252	37.3605	104.274	-1.48079	5.95869e-21	6.51118e-19	down	SH2B3	SH2B adaptor protein 3 [Source:HGNC Symbol;Acc:HGNC:29605]	GO:0035556;GO:0035162;GO:0030154;GO:0030097;GO:0005515;GO:0009967;GO:0035591;GO:0004871;GO:0007165;GO:0005829;GO:0007596	K12459-ko04722 Neurotrophin signaling pathway	-
ENSG00000142539	0.518055	0.0001	12.3389	0.00299858	0.0142065	up	AC020909.1	-	GO:0043565;GO:0003700;GO:0003677;GO:0006355;GO:0005634;GO:0000166;GO:0000981;GO:0006357;GO:0030154	-	-
ENSG00000149506	0.326643	2.32207	-2.82963	1.17456e-06	1.62507e-05	down	ZP1	zona pellucida glycoprotein 1 [Source:HGNC Symbol;Acc:HGNC:13187]	GO:0031012;GO:0030141;GO:0005794;GO:0005576;GO:0005886;GO:0016021;GO:0016020;GO:0005578;GO:0007338;GO:0007339	-	-
ENSG00000185730	3.19036	6.44829	-1.0152	0.00347715	0.0160822	down	ZNF696	zinc finger protein 696 [Source:HGNC Symbol;Acc:HGNC:25872]	GO:0003676;GO:0006355;GO:0006351;GO:0003677;GO:0046872;GO:0005634;GO:0003700	-	KOG1721-FOG: Zn-finger[R]
ENSG00000198888	14278.5	6396.27	1.15854	0.00433099	0.0191755	up	MT-ND1	mitochondrially encoded NADH:ubiquinone oxidoreductase core subunit 1 [Source:HGNC Symbol;Acc:HGNC:7455]	GO:0043025;GO:0030425;GO:0005739;GO:0042493;GO:0033194;GO:0014070;GO:0005515;GO:0005743;GO:0055114;GO:0016491;GO:0016020;GO:0016021;GO:0070469;GO:0031966;GO:0008137;GO:0006120;GO:0032981;GO:0005747;GO:0045333	K03878-ko00190 Oxidative phosphorylation;ko05012 Parkinson's disease	KOG4770-NADH dehydrogenase subunit 1[C]
ENSG00000138131	0.0970617	0.590516	-2.605	0.000101676	0.000807729	down	LOXL4	lysyl oxidase like 4 [Source:HGNC Symbol;Acc:HGNC:17171]	GO:0005576;GO:0005515;GO:0055114;GO:0016491;GO:0046872;GO:0016020;GO:0005044;GO:0006898;GO:0005615;GO:0005507;GO:0070062;GO:0016641;GO:0043235	-	-
ENSG00000128655	0.271331	2.23835	-3.04431	9.65606e-36	2.76974e-33	down	PDE11A	phosphodiesterase 11A [Source:HGNC Symbol;Acc:HGNC:8773]	GO:0043204;GO:0046069;GO:0006198;GO:0030553;GO:0030552;GO:0004112;GO:0008152;GO:0003824;GO:0005829;GO:0007165;GO:0016787;GO:0046872;GO:0005737;GO:0008081;GO:0004114;GO:0005575;GO:0004115;GO:0004118;GO:0047555	K13298-ko00230 Purine metabolism;ko05032 Morphine addiction	KOG3689-Cyclic nucleotide phosphodiesterase[T]
ENSG00000170965	3.18384	9.61766	-1.59492	1.09587e-06	1.52671e-05	down	PLAC1	placenta specific 1 [Source:HGNC Symbol;Acc:HGNC:9044]	GO:0005576;GO:0090214;GO:0001890;GO:0007275;GO:0003674;GO:0005575	-	-
ENSG00000158445	0.265329	0.009908	4.74304	0.00124807	0.00682124	up	KCNB1	potassium voltage-gated channel subfamily B member 1 [Source:HGNC Symbol;Acc:HGNC:6231]	GO:0071805;GO:0008076;GO:0006813;GO:0005249;GO:0034765;GO:0032809;GO:0030425;GO:0005886;GO:1900454;GO:0098900;GO:0071333;GO:0046676;GO:0042593;GO:0005251;GO:0051260;GO:0006811;GO:0005267;GO:0005244;GO:0005622;GO:0005216;GO:0016020;GO:0055085;GO:0016021;GO:0006810;GO:0030054;GO:0045202;GO:0045211;GO:0042995;GO:0005515;GO:0030424;GO:0043204;GO:0042383;GO:0044325;GO:0090314;GO:0006887;GO:0016328;GO:…	-	KOG3713-Voltage-gated K+ channel KCNB/KCNC[P]
ENSG00000119986	37.2328	13.0844	1.50873	2.42882e-15	1.40845e-13	up	AVPI1	arginine vasopressin induced 1 [Source:HGNC Symbol;Acc:HGNC:30898]	GO:0000187;GO:0005515;GO:0007049	-	-
ENSG00000117318	218.229	32.283	2.75699	7.5263e-127	3.02237e-123	up	ID3	inhibitor of DNA binding 3, HLH protein [Source:HGNC Symbol;Acc:HGNC:5362]	GO:0005737;GO:0005634;GO:0072750;GO:0051726;GO:0045892;GO:0045668;GO:0045662;GO:0043065;GO:0042476;GO:0030903;GO:0030855;GO:0030182;GO:0010629;GO:0009611;GO:0007623;GO:0007507;GO:0007417;GO:0006351;GO:0006275;GO:0001656;GO:0000122;GO:1901707;GO:0019904;GO:0008134;GO:0003700;GO:0048511;GO:0005515;GO:0006355;GO:0046983;GO:0007517;GO:0007275;GO:0003714;GO:0043433	K17694-ko04350 TGF-beta signaling pathway;ko04550 Signaling pathways regulating pluripotency of stem cells	-
ENSG00000145824	0.201169	1.69558	-3.0753	7.68568e-06	8.60001e-05	down	CXCL14	C-X-C motif chemokine ligand 14 [Source:HGNC Symbol;Acc:HGNC:10640]	GO:0006955;GO:0005576;GO:0008009;GO:0060326;GO:2000503;GO:0048839;GO:0045662;GO:0005515;GO:0005125;GO:0005615;GO:0006935;GO:0007165;GO:0007267;GO:0005794	K10033-ko04060 Cytokine-cytokine receptor interaction;ko04062 Chemokine signaling pathway	-
ENSG00000170955	161.114	328.449	-1.02759	2.88753e-05	0.00027156	down	CAVIN3	caveolae associated protein 3 [Source:HGNC Symbol;Acc:HGNC:9400]	GO:0005737;GO:1901003;GO:0070374;GO:0051898;GO:0032922;GO:0030866;GO:0005080;GO:0048511;GO:0005515;GO:0005901;GO:0043234	-	-
ENSG00000203811	1.5966	0.440121	1.85903	1.33676e-05	0.000139431	up	HIST2H3C	histone cluster 2 H3 family member c [Source:HGNC Symbol;Acc:HGNC:20503]	GO:0005634;GO:0000785;GO:0000122;GO:0003682;GO:0060964;GO:0005515;GO:0005694;GO:0000786;GO:0006334;GO:0046982;GO:0003677;GO:0005576;GO:0070062;GO:0044267;GO:0005654;GO:0045815;GO:0042393;GO:0007596;GO:0000183;GO:0045814;GO:0006325	K11253-ko05202 Transcriptional misregulation in cancers;ko05322 Systemic lupus erythematosus;ko05034 Alcoholism	KOG1745-Histones H3 and H4[B]
ENSG00000111405	0.207892	0.0263753	2.97858	0.0134697	0.0476886	up	ENDOU	endonuclease, poly(U) specific [Source:HGNC Symbol;Acc:HGNC:14369]	GO:0006955;GO:0005576;GO:0006508;GO:0090305;GO:0005886;GO:0008083;GO:0016787;GO:0046872;GO:0005737;GO:0003723;GO:0016788;GO:0004519;GO:0090502;GO:0005044;GO:0006898;GO:0004518;GO:0008236;GO:0030247;GO:0007565;GO:0005615;GO:0004521;GO:0030145	-	KOG2849-Placental protein 11[R]
ENSG00000123977	0.43953	0.041431	3.40718	0.00203725	0.0102488	up	DAW1	dynein assembly factor with WD repeats 1 [Source:HGNC Symbol;Acc:HGNC:26383]	GO:0007507;GO:0007368;GO:0042995;GO:0005737;GO:0005929	-	KOG0272-U4/U6 small nuclear ribonucleoprotein Prp4 (contains WD40 repeats)[A]
ENSG00000166548	10.6484	30.3323	-1.51022	2.46416e-08	4.94155e-07	down	TK2	thymidine kinase 2, mitochondrial [Source:HGNC Symbol;Acc:HGNC:11831]	GO:0005739;GO:0006139;GO:0016310;GO:0016301;GO:0016740;GO:0005524;GO:0000166;GO:0019206;GO:0009165;GO:0005759;GO:0009157;GO:0004797;GO:0071897;GO:0043097;GO:0046104;GO:0046092;GO:0004137	K00857-ko00240 Pyrimidine metabolism;ko00983 Drug metabolism - other enzymes	KOG4235-Mitochondrial thymidine kinase 2/deoxyguanosine kinase[F]
ENSG00000166546	4.03687	13.9733	-1.79136	2.29134e-07	3.75569e-06	down	BEAN1	brain expressed associated with NEDD4 1 [Source:HGNC Symbol;Acc:HGNC:24160]	GO:0016021;GO:0016020	-	-
ENSG00000164283	0.533141	1.57084	-1.55895	0.000572573	0.00356246	down	ESM1	endothelial cell specific molecule 1 [Source:HGNC Symbol;Acc:HGNC:3466]	GO:0001558;GO:0005520;GO:0005576;GO:0002040;GO:0008284;GO:0001525;GO:0005178;GO:0005171;GO:1902204	-	-
ENSG00000177108	1.37501	0.522625	1.39559	0.000633678	0.00387229	up	ZDHHC22	zinc finger DHHC-type containing 22 [Source:HGNC Symbol;Acc:HGNC:20106]	GO:0005515;GO:0019706;GO:0016746;GO:0005794;GO:0005783;GO:0016740;GO:0016021;GO:0016020	-	KOG1311-DHHC-type Zn-finger proteins[R]
ENSG00000173930	0.015809	0.302431	-4.25779	4.27526e-05	0.000381731	down	SLCO4C1	solute carrier organic anion transporter family member 4C1 [Source:HGNC Symbol;Acc:HGNC:23612]	GO:0005886;GO:0006811;GO:0016020;GO:0005215;GO:0006810;GO:0016021;GO:0007275;GO:0030154;GO:0007283;GO:0070062;GO:0016323;GO:0043312;GO:0035579;GO:0035577;GO:0015347;GO:0043252	-	KOG3626-Organic anion transporter[Q]
ENSG00000185650	155.198	337.799	-1.12206	0.00053712	0.00337549	down	ZFP36L1	ZFP36 ring finger protein like 1 [Source:HGNC Symbol;Acc:HGNC:1107]	GO:0030529;GO:0005829;GO:0005634;GO:0005737;GO:1901991;GO:1900153;GO:0097403;GO:0072091;GO:0071472;GO:0071375;GO:0071320;GO:0061158;GO:0060712;GO:0060710;GO:0048568;GO:0048382;GO:0045661;GO:0045600;GO:0045577;GO:0044344;GO:0043491;GO:0043488;GO:0038066;GO:0033077;GO:0035264;GO:0031086;GO:0021915;GO:0008283;GO:0007507;GO:0006915;GO:0006417;GO:0006402;GO:0001570;GO:0003342;GO:0000288;GO:0000165;GO:…	-	KOG1677-CCCH-type Zn-finger protein[R]
ENSG00000101331	1.25449	3.07319	-1.29264	0.000130293	0.00100523	down	CCM2L	CCM2 like scaffolding protein [Source:HGNC Symbol;Acc:HGNC:16153]	GO:0090271;GO:0055017;GO:0042060;GO:0034111;GO:0032091;GO:0003222;GO:0003209;GO:0003674;GO:0008150;GO:0005575	-	-
ENSG00000170647	5.66188	0.813754	2.79862	7.60838e-05	0.000628176	up	TMEM133	transmembrane protein 133 [Source:HGNC Symbol;Acc:HGNC:24033]	GO:0016021;GO:0016020	-	-
ENSG00000116661	9.57226	20.6102	-1.10643	3.96622e-06	4.78659e-05	down	FBXO2	F-box protein 2 [Source:HGNC Symbol;Acc:HGNC:13581]	GO:0043197;GO:0019005;GO:0005829;GO:0031396;GO:0031146;GO:0030433;GO:0016567;GO:0008285;GO:0006516;GO:0006511;GO:0030246;GO:0001948;GO:0001540;GO:0005515;GO:0043231;GO:0031090;GO:0005783;GO:0016020;GO:0005737;GO:0070062;GO:0000209;GO:0004842;GO:0006464;GO:0043687;GO:0006508	K10099-ko04141 Protein processing in endoplasmic reticulum;ko04120 Ubiquitin mediated proteolysis	-
ENSG00000183889	93.8102	46.0331	1.02707	7.39049e-08	1.35055e-06	up	AC138969.1	-	GO:0005654	-	-
ENSG00000004468	0.061127	0.0001	9.25567	0.00324212	0.0151831	up	CD38	CD38 molecule [Source:HGNC Symbol;Acc:HGNC:1667]	GO:0016787;GO:0016740;GO:0016021;GO:0016020;GO:0045893;GO:0005886;GO:0030890;GO:0070062;GO:0003953;GO:0050135;GO:0043066;GO:0007165;GO:0045892;GO:0050853;GO:0097190;GO:0042493;GO:0019674;GO:0061809;GO:0043231;GO:0009986;GO:0005634;GO:0070555;GO:0060292;GO:0045907;GO:0045779;GO:0034097;GO:0033194;GO:0032570;GO:0032526;GO:0032355;GO:0032024;GO:0030307;GO:0009725;GO:0007565;GO:0007204;GO:0001666;GO:…	K01242-ko00760 Nicotinate and nicotinamide metabolism;ko04020 Calcium signaling pathway;ko04921 Oxytocin signaling pathway;ko04970 Salivary secretion;ko04972 Pancreatic secretion;ko05169 Epstein-Barr virus infection	-
ENSG00000130635	52.6602	264.391	-2.32789	3.53137e-72	4.05174e-69	down	COL5A1	collagen type V alpha 1 chain [Source:HGNC Symbol;Acc:HGNC:2209]	GO:0031012;GO:0005615;GO:0005604;GO:0005581;GO:0005578;GO:0051128;GO:0043588;GO:0035989;GO:0030199;GO:0003007;GO:0001568;GO:0005201;GO:0005576;GO:0007155;GO:0046872;GO:0008201;GO:0070062;GO:0030574;GO:0016477;GO:0030198;GO:0005788;GO:0005178;GO:0043394;GO:0048407;GO:0032964;GO:0097435;GO:0048592;GO:1903225;GO:0005588;GO:0035313;GO:0045112	K19721-ko04974 Protein digestion and absorption	KOG3544-Collagens (type IV and type XIII), and related proteins[W]
ENSG00000099958	0.246828	3.58713	-3.86125	2.62797e-12	1.03973e-10	down	DERL3	derlin 3 [Source:HGNC Symbol;Acc:HGNC:14236]	GO:0048500;GO:0005785;GO:0004252;GO:0005789;GO:0005783;GO:0016021;GO:0016020;GO:0018279;GO:0005515;GO:0030433;GO:0030176;GO:0030968;GO:1904153	K13989-ko04141 Protein processing in endoplasmic reticulum	-
ENSG00000203780	5.30346	13.4297	-1.34042	2.51421e-08	5.01699e-07	down	FANK1	fibronectin type III and ankyrin repeat domains 1 [Source:HGNC Symbol;Acc:HGNC:23527]	GO:0005654;GO:0005737;GO:0005634	-	KOG0504-FOG: Ankyrin repeat[R]
ENSG00000198732	4.30544	1.99636	1.10879	2.51427e-08	5.01699e-07	up	SMOC1	SPARC related modular calcium binding 1 [Source:HGNC Symbol;Acc:HGNC:20318]	GO:0005576;GO:0005515;GO:0007165;GO:0005509;GO:0046872;GO:0007275;GO:0005578;GO:0030154;GO:0005604;GO:0001654;GO:0060173;GO:0045667	-	KOG4578-Uncharacterized conserved protein, contains KAZAL and TY domains[R]
ENSG00000160282	1.44825	2.93692	-1.01999	0.00219156	0.0108752	down	FTCD	formimidoyltransferase cyclodeaminase [Source:HGNC Symbol;Acc:HGNC:3974]	GO:0008152;GO:0003824;GO:0005515;GO:0005794;GO:0016829;GO:0016740;GO:0005737;GO:0005856;GO:0005542;GO:0044237;GO:0035999;GO:0005829;GO:0070062;GO:0005814;GO:0006548;GO:0005783;GO:0000139;GO:0008017;GO:0030407;GO:0030409;GO:0030412;GO:0006547;GO:0006760;GO:0019556;GO:0019557;GO:0005793;GO:0030868;GO:0007010	K13990-ko00340 Histidine metabolism;ko00670 One carbon pool by folate	-
ENSG00000260851	0.024619	0.913603	-5.21372	0.00139282	0.00749007	down	AC010542.3	-	-	-	-
ENSG00000163467	3.84187	1.33237	1.52781	0.00174166	0.00900138	up	TSACC	TSSK6 activating cochaperone [Source:HGNC Symbol;Acc:HGNC:30636]	GO:0005737;GO:0005515;GO:0051087	-	-
ENSG00000231852	1.02145	0.228559	2.15998	2.32532e-05	0.000225417	up	CYP21A2	cytochrome P450 family 21 subfamily A member 2 [Source:HGNC Symbol;Acc:HGNC:2600]	GO:0016705;GO:0005506;GO:0055114;GO:0016491;GO:0004497;GO:0046872;GO:0020037;GO:0043231;GO:0005789;GO:0031090;GO:0005783;GO:0016020;GO:0008202;GO:0008289;GO:0006694;GO:0005496;GO:0016125;GO:0008395;GO:0006704;GO:0004509;GO:0006705	K00513-ko00140 Steroid hormone biosynthesis;ko04925 Aldosterone synthesis and secretion	KOG0156-Cytochrome P450 CYP2 subfamily[Q]
ENSG00000156298	0.334447	1.03954	-1.6361	0.00541545	0.0229279	down	TSPAN7	tetraspanin 7 [Source:HGNC Symbol;Acc:HGNC:11854]	GO:0016021;GO:0016020;GO:0007166;GO:0005887;GO:0016032	K06571-ko05202 Transcriptional misregulation in cancers	KOG3882-Tetraspanin family integral membrane protein[R]
ENSG00000078098	0.0001	0.272021	-11.4095	0.00010326	0.000818285	down	FAP	fibroblast activation protein alpha [Source:HGNC Symbol;Acc:HGNC:3590]	GO:0006508;GO:0008236;GO:0008233;GO:0045178;GO:0045177;GO:0009986;GO:1902362;GO:1900119;GO:0097325;GO:0071850;GO:0071158;GO:0060244;GO:0004252;GO:0005576;GO:0005515;GO:0005886;GO:0042803;GO:0007155;GO:0016787;GO:0016021;GO:0016020;GO:0005737;GO:0006915;GO:0030054;GO:0005925;GO:0042995;GO:0030027;GO:0004222;GO:0005615;GO:0001525;GO:0005178;GO:0004175;GO:0043542;GO:0032587;GO:0046983;GO:0002020;GO:…	-	KOG2100-Dipeptidyl aminopeptidase[O]
ENSG00000179772	20.5609	180.348	-3.13281	2.12929e-64	1.90016e-61	down	FOXS1	forkhead box S1 [Source:HGNC Symbol;Acc:HGNC:3735]	GO:0005634;GO:0050885;GO:0045892;GO:0043433;GO:0040018;GO:0001568;GO:0000122;GO:0003677;GO:0001078;GO:0000978;GO:0043565;GO:0003700;GO:0006355;GO:0006351;GO:0000981	-	KOG2294-Transcription factor of the Forkhead/HNF3 family[K]
ENSG00000135248	0.225384	0.0001	11.1382	0.00220169	0.010912	up	FAM71F1	family with sequence similarity 71 member F1 [Source:HGNC Symbol;Acc:HGNC:30704]	GO:0005634	-	-
ENSG00000163704	3.76207	7.79353	-1.05075	6.587e-07	9.65392e-06	down	PRRT3	proline rich transmembrane protein 3 [Source:HGNC Symbol;Acc:HGNC:26591]	GO:0016021;GO:0016020	-	-
ENSG00000125531	0.51997	1.49997	-1.52844	0.000323429	0.00220417	down	FNDC11	fibronectin type III domain containing 11 [Source:HGNC Symbol;Acc:HGNC:28764]	GO:0005515;GO:0070062	-	-
ENSG00000131379	0.529476	0.132223	2.0016	5.02078e-05	0.000439025	up	C3orf20	chromosome 3 open reading frame 20 [Source:HGNC Symbol;Acc:HGNC:25320]	GO:0016021;GO:0016020;GO:0005737	-	-
ENSG00000188687	5.80053	1.84957	1.64899	1.50213e-21	1.73588e-19	up	SLC4A5	solute carrier family 4 member 5 [Source:HGNC Symbol;Acc:HGNC:18168]	GO:0035725;GO:0006814;GO:0005886;GO:0006811;GO:0006820;GO:0016020;GO:0005215;GO:0006810;GO:0016021;GO:0008509;GO:0005452;GO:0015698;GO:0005887;GO:0098656;GO:0016324;GO:0015701;GO:0051453;GO:0015301;GO:0008510;GO:0003014;GO:0060041;GO:0048311;GO:0033326;GO:0010468;GO:0003073;GO:0002064	K13857-ko04976 Bile secretion	KOG1172-Na+-independent Cl/HCO3 exchanger AE1 and related transporters (SLC4 family)[P]
ENSG00000148344	7.81658	2.72836	1.5185	1.38522e-15	8.1505e-14	up	PTGES	prostaglandin E synthase [Source:HGNC Symbol;Acc:HGNC:9599]	GO:0048471;GO:0043231;GO:0005737;GO:0005641;GO:0051592;GO:0034097;GO:0032526;GO:0032496;GO:0014070;GO:0008285;GO:0006693;GO:0002544;GO:0002526;GO:0001516;GO:0050220;GO:0006633;GO:0006631;GO:0006629;GO:0016853;GO:0016021;GO:0016020;GO:0005789;GO:0007165;GO:0043295;GO:0019371	K15729-ko00590 Arachidonic acid metabolism	-
ENSG00000163121	0.796494	0.10447	2.93057	0.00171752	0.00890375	up	NEURL3	neuralized E3 ubiquitin protein ligase 3 [Source:HGNC Symbol;Acc:HGNC:25162]	GO:0016567;GO:0061630;GO:0016740;GO:0046872;GO:0008270	-	-
ENSG00000164530	0.078777	1.19379	-3.92163	2.10063e-08	4.27119e-07	down	PI16	peptidase inhibitor 16 [Source:HGNC Symbol;Acc:HGNC:21245]	GO:0005576;GO:0030414;GO:0010466;GO:0070062	-	KOG3017-Defense-related protein containing SCP domain[S]
ENSG00000173210	1.61293	3.93954	-1.28834	0.000619611	0.00379734	down	ABLIM3	actin binding LIM protein family member 3 [Source:HGNC Symbol;Acc:HGNC:29132]	GO:0005515;GO:0030036;GO:0006351;GO:0003779;GO:0046872;GO:0008270;GO:0005737;GO:0007010;GO:0030032;GO:0060271;GO:0001725;GO:0030027;GO:1903955;GO:0045944	K07520-ko04360 Axon guidance	KOG1044-Actin-binding LIM Zn-finger protein Limatin involved in axon guidance[TZ]
ENSG00000169231	5.40246	12.5779	-1.2192	2.80595e-08	5.55073e-07	down	THBS3	thrombospondin 3 [Source:HGNC Symbol;Acc:HGNC:11787]	GO:0060346;GO:0043931;GO:0003417;GO:0005576;GO:0007155;GO:0005509;GO:0048471;GO:0008201;GO:0007160	K04659-ko04151 PI3K-Akt signaling pathway;ko04512 ECM-receptor interaction;ko04145 Phagosome;ko04510 Focal adhesion;ko05144 Malaria	-
ENSG00000106617	20.561	9.39651	1.12971	2.04591e-13	9.3362e-12	up	PRKAG2	protein kinase AMP-activated non-catalytic subunit gamma 2 [Source:HGNC Symbol;Acc:HGNC:9386]	GO:0031588;GO:0050790;GO:0019901;GO:0016208;GO:0004679;GO:0016241;GO:0006633;GO:0006631;GO:0006629;GO:0006468;GO:0016310;GO:0016301;GO:0005524;GO:0000166;GO:0005615;GO:0071901;GO:0005829;GO:0005654;GO:0032147;GO:1901796;GO:0045860;GO:0006853;GO:0006469;GO:0010800;GO:0007050;GO:0016236;GO:0042304;GO:0035556;GO:0006754;GO:0043531;GO:0046320;GO:0004862;GO:0008603;GO:0006110;GO:0005977;GO:0019217;GO:…	K07200-ko04068 FoxO signaling pathway;ko04152 AMPK signaling pathway;ko04910 Insulin signaling pathway;ko04922 Glucagon signaling pathway;ko04920 Adipocytokine signaling pathway;ko04921 Oxytocin signaling pathway;ko04211 Longevity regulating pathway - mammal;ko04213 Longevity regulating pathway - multiple species;ko04710 Circadian rhythm;ko05410 Hypertrophic cardiomyopathy (HCM);ko04932 Non-alcoh…	KOG1764-5'-AMP-activated protein kinase, gamma subunit[C]
ENSG00000049323	25.0594	62.1763	-1.31102	2.203e-27	3.74499e-25	down	LTBP1	latent transforming growth factor beta binding protein 1 [Source:HGNC Symbol;Acc:HGNC:6714]	GO:0005615;GO:0005578;GO:0060976;GO:0035904;GO:0003281;GO:0005576;GO:0005509;GO:0005515;GO:0044267;GO:0031012;GO:0019838;GO:0005788;GO:0043687;GO:0035583;GO:0001527;GO:0050431;GO:0005024;GO:0050436;GO:0007178;GO:0043234	K19559-ko04350 TGF-beta signaling pathway	KOG1217-Fibrillins and related proteins containing Ca2+-binding EGF-like domains[T]
ENSG00000213977	67.255	162.741	-1.27487	5.90311e-23	7.8365e-21	down	TAX1BP3	Tax1 binding protein 3 [Source:HGNC Symbol;Acc:HGNC:30684]	GO:0005737;GO:0005634;GO:0030178;GO:0008285;GO:0008013;GO:0005515;GO:0015629;GO:0005886;GO:0001650;GO:0043231;GO:0016020;GO:0016055;GO:0007266;GO:0030111;GO:0005829;GO:0070062;GO:0008022;GO:0090630;GO:2000009;GO:0005622	-	KOG3553-Tax interaction protein TIP1[M]
ENSG00000161835	3.40958	6.97895	-1.03342	0.000579571	0.00359863	down	GRASP	general receptor for phosphoinositides 1 associated scaffold protein [Source:HGNC Symbol;Acc:HGNC:18707]	GO:0005886;GO:0008104;GO:0007165;GO:0042802;GO:0030306;GO:0030165;GO:0016020;GO:0005737;GO:0048471;GO:0030054;GO:0045202;GO:0045211	-	KOG3528-FOG: PDZ domain[S]
ENSG00000121897	10.0568	4.35765	1.20655	2.71043e-05	0.000257467	up	LIAS	lipoic acid synthetase [Source:HGNC Symbol;Acc:HGNC:16429]	GO:0005739;GO:0032496;GO:0009107;GO:0006979;GO:0006954;GO:0001843;GO:0016992;GO:0003824;GO:0016740;GO:0046872;GO:0016783;GO:0051536;GO:0051539;GO:0009249;GO:0034641;GO:0005759	K03644-ko00785 Lipoic acid metabolism	KOG2672-Lipoate synthase[H]
ENSG00000156466	4.03526	11.407	-1.49918	1.67862e-11	5.86167e-10	down	GDF6	growth differentiation factor 6 [Source:HGNC Symbol;Acc:HGNC:4221]	GO:1900745;GO:0005615;GO:0060395;GO:0045666;GO:0045444;GO:0030509;GO:0042803;GO:0005576;GO:0008083;GO:0006915;GO:0007275;GO:0005125;GO:0042981;GO:0045893;GO:0032332;GO:0005160;GO:0043408;GO:0048468;GO:0060389;GO:0010862;GO:0032924;GO:1990009	K20012-ko04350 TGF-beta signaling pathway;ko04390 Hippo signaling pathway	KOG3900-Transforming growth factor beta, bone morphogenetic protein and related proteins[T]
ENSG00000134186	46.8557	22.1315	1.08212	1.04163e-08	2.26104e-07	up	PRPF38B	pre-mRNA processing factor 38B [Source:HGNC Symbol;Acc:HGNC:25512]	GO:0005681;GO:0005634;GO:0008380;GO:0006397;GO:0003723;GO:0071011	K12850-ko03040 Spliceosome	KOG2888-Putative RNA binding protein[R]
ENSG00000014914	4.26052	9.70261	-1.18734	8.97354e-07	1.28012e-05	down	MTMR11	myotubularin related protein 11 [Source:HGNC Symbol;Acc:HGNC:24307]	GO:0070062	-	KOG1089-Myotubularin-related phosphatidylinositol 3-phosphate 3-phosphatase MTM6[R]
ENSG00000116717	98.628	39.7412	1.31136	4.31147e-14	2.21262e-12	up	GADD45A	growth arrest and DNA damage inducible alpha [Source:HGNC Symbol;Acc:HGNC:4095]	GO:0005634;GO:0051726;GO:0007098;GO:0006469;GO:0001047;GO:0047485;GO:0019900;GO:0042803;GO:0046982;GO:0005515;GO:0016607;GO:0005737;GO:0007049;GO:0006974;GO:0006950;GO:0006977;GO:0005654;GO:0007050;GO:0043065;GO:0006915;GO:0071260;GO:0046330;GO:0006281;GO:0000079;GO:0000185;GO:1900745;GO:2000379;GO:0042770;GO:0071479;GO:0071850	K04402-ko04010 MAPK signaling pathway;ko04068 FoxO signaling pathway;ko04110 Cell cycle;ko04210 Apoptosis;ko04115 p53 signaling pathway	-
ENSG00000010310	0.466814	1.79465	-1.94278	0.00721165	0.0290619	down	GIPR	gastric inhibitory polypeptide receptor [Source:HGNC Symbol;Acc:HGNC:4271]	GO:0005886;GO:0070542;GO:0051592;GO:0048678;GO:0032024;GO:0031018;GO:0030819;GO:0009749;GO:0007204;GO:0002029;GO:0017046;GO:0016519;GO:0007165;GO:0004871;GO:0007186;GO:0004930;GO:0016020;GO:0016021;GO:0004888;GO:0007166;GO:0038192;GO:0006091;GO:0007584;GO:0007190;GO:0050796	K04580-ko04024 cAMP signaling pathway;ko04080 Neuroactive ligand-receptor interaction	KOG4564-Adenylate cyclase-coupled calcitonin receptor[T]
ENSG00000114779	19.27	41.7966	-1.11703	6.37388e-05	0.000537447	down	ABHD14B	abhydrolase domain containing 14B [Source:HGNC Symbol;Acc:HGNC:28235]	GO:0005829;GO:0016787;GO:0005730;GO:0005634;GO:0005737;GO:0005515;GO:0045944;GO:0070062;GO:0050427	-	-
ENSG00000167165	7.05467	19.9943	-1.50294	1.45504e-10	4.28064e-09	down	UGT1A6	UDP glucuronosyltransferase family 1 member A6 [Source:HGNC Symbol;Acc:HGNC:12538]	GO:0016758;GO:0042803;GO:0008152;GO:0016757;GO:0043231;GO:0005789;GO:0005783;GO:0016740;GO:0016021;GO:0016020;GO:0006805;GO:0015020;GO:0070062;GO:0046982;GO:0052695;GO:0052697	K00699-ko00040 Pentose and glucuronate interconversions;ko00053 Ascorbate and aldarate metabolism;ko00500 Starch and sucrose metabolism;ko00140 Steroid hormone biosynthesis;ko00830 Retinol metabolism;ko00860 Porphyrin and chlorophyll metabolism;ko00980 Metabolism of xenobiotics by cytochrome P450;ko00982 Drug metabolism - cytochrome P450;ko00983 Drug metabolism - other enzymes;ko05204 Chemical ca…	KOG1192-UDP-glucuronosyl and UDP-glucosyl transferase[GC]
ENSG00000182324	2.38815	1.15416	1.04905	1.47927e-05	0.00015222	up	KCNJ14	potassium voltage-gated channel subfamily J member 14 [Source:HGNC Symbol;Acc:HGNC:6260]	GO:0005242;GO:0034765;GO:0006813;GO:0006811;GO:0005244;GO:0016021;GO:0016020;GO:0006810;GO:0005886;GO:0010107;GO:0061337;GO:0008076;GO:0043025;GO:0030425	K05007-ko04921 Oxytocin signaling pathway;ko04725 Cholinergic synapse	KOG3827-Inward rectifier K+ channel[P]
ENSG00000163395	5.08975	2.05873	1.30584	1.90664e-09	4.81545e-08	up	IGFN1	immunoglobulin-like and fibronectin type III domain containing 1 [Source:HGNC Symbol;Acc:HGNC:24607]	GO:0005737;GO:0005634;GO:0008150;GO:0030018	-	KOG0613-Projectin/twitchin and related proteins[Z]
ENSG00000071282	3.33458	17.9763	-2.43052	3.45479e-61	2.52247e-58	down	LMCD1	LIM and cysteine rich domains 1 [Source:HGNC Symbol;Acc:HGNC:6633]	GO:0005634;GO:0070886;GO:0010611;GO:0000122;GO:0003714;GO:0006355;GO:0006351;GO:0046872;GO:0008270;GO:0005737;GO:0044267;GO:0005654;GO:0031012;GO:0005615	-	-
ENSG00000092621	22.9026	45.8939	-1.00279	2.11741e-06	2.7392e-05	down	PHGDH	phosphoglycerate dehydrogenase [Source:HGNC Symbol;Acc:HGNC:8923]	GO:0008652;GO:0006564;GO:0051287;GO:0016616;GO:0008152;GO:0055114;GO:0016491;GO:0004617;GO:0043209;GO:0070314;GO:0031175;GO:0022008;GO:0021915;GO:0021782;GO:0021510;GO:0019530;GO:0010468;GO:0009448;GO:0006566;GO:0006563;GO:0006544;GO:0006541;GO:0030060;GO:0005829;GO:0070062;GO:0007420;GO:0009055	K00058-ko01200 Carbon metabolism;ko01230 Biosynthesis of amino acids;ko00680 Methane metabolism;ko00260 Glycine, serine and threonine metabolism	KOG0068-D-3-phosphoglycerate dehydrogenase, D-isomer-specific 2-hydroxy acid dehydrogenase superfamily[E]
ENSG00000015520	0.160561	0.0198257	3.01768	0.00388221	0.0175267	up	NPC1L1	NPC1 like intracellular cholesterol transporter 1 [Source:HGNC Symbol;Acc:HGNC:7898]	GO:0031526;GO:0098856;GO:0042493;GO:0008144;GO:0005886;GO:0006629;GO:0016021;GO:0016020;GO:0030659;GO:0031410;GO:0008202;GO:0008203;GO:0005515;GO:0016324;GO:0031489;GO:0017137;GO:0030299;GO:0030301;GO:0006695;GO:0042157;GO:0005319;GO:0006869	K14461-ko04975 Fat digestion and absorption	KOG1933-Cholesterol transport protein (Niemann-Pick C disease protein)[I]
ENSG00000141574	1.54609	0.766844	1.01162	0.00147441	0.00785783	up	SECTM1	secreted and transmembrane 1 [Source:HGNC Symbol;Acc:HGNC:10707]	GO:0006955;GO:0005576;GO:0004871;GO:0005886;GO:0016021;GO:0016020;GO:0005125;GO:0007165;GO:0070062;GO:0043123;GO:0005794;GO:0005615;GO:0007498	-	-
ENSG00000183186	1.84577	4.26948	-1.20984	0.000786229	0.00463457	down	C2CD4C	C2 calcium dependent domain containing 4C [Source:HGNC Symbol;Acc:HGNC:29417]	GO:0005886;GO:0005509;GO:0005544	-	-
ENSG00000148803	6.3126	19.6656	-1.63937	1.37029e-05	0.000142281	down	FUOM	fucose mutarotase [Source:HGNC Symbol;Acc:HGNC:24733]	GO:0060180;GO:0036065;GO:0045665;GO:0006004;GO:0042806;GO:0016857;GO:0016853;GO:0005829;GO:0048029;GO:0005996	-	-
ENSG00000171388	0.965482	0.364481	1.40541	0.000134573	0.00103329	up	APLN	apelin [Source:HGNC Symbol;Acc:HGNC:16665]	GO:0048471;GO:0005615;GO:0097755;GO:0051466;GO:0051461;GO:0050878;GO:0045906;GO:0045776;GO:0043576;GO:0042756;GO:0042327;GO:0031652;GO:0008284;GO:0007631;GO:0002026;GO:0031704;GO:0005576;GO:0007165;GO:0005179;GO:0001664;GO:0006955;GO:0005102;GO:0007595;GO:0023052	K05225-ko04080 Neuroactive ligand-receptor interaction	-
ENSG00000141750	0.295601	0.720953	-1.28625	0.0108999	0.0405465	down	STAC2	SH3 and cysteine rich domain 2 [Source:HGNC Symbol;Acc:HGNC:23990]	GO:0005515;GO:0035556;GO:0005622;GO:0046872	-	-
ENSG00000141756	0.319058	0.775471	-1.28126	0.0079177	0.0313565	down	FKBP10	FK506 binding protein 10 [Source:HGNC Symbol;Acc:HGNC:18169]	GO:0000413;GO:0003755;GO:0016853;GO:0005509;GO:0005783;GO:0046872;GO:0005528;GO:0061077;GO:0005737;GO:0005788	-	KOG0549-FKBP-type peptidyl-prolyl cis-trans isomerase[O]
ENSG00000185585	10.2992	22.0264	-1.09671	6.06721e-06	6.98621e-05	down	OLFML2A	olfactomedin like 2A [Source:HGNC Symbol;Acc:HGNC:27270]	GO:0005578;GO:0030198;GO:0050840;GO:0042803;GO:0005576	-	KOG3545-Olfactomedin and related extracellular matrix glycoproteins[W]
ENSG00000131480	15.5466	3.95595	1.9745	6.23084e-28	1.08789e-25	up	AOC2	amine oxidase, copper containing 2 [Source:HGNC Symbol;Acc:HGNC:549]	GO:0005886;GO:0007601;GO:0055114;GO:0016491;GO:0046872;GO:0016020;GO:0005737;GO:0005507;GO:0006805;GO:0008131;GO:0048038;GO:0009308;GO:0009055;GO:0052593;GO:0052594;GO:0052595;GO:0052596;GO:0006584	K00276-ko00260 Glycine, serine and threonine metabolism;ko00350 Tyrosine metabolism;ko00360 Phenylalanine metabolism;ko00410 beta-Alanine metabolism;ko00950 Isoquinoline alkaloid biosynthesis;ko00960 Tropane, piperidine and pyridine alkaloid biosynthesis	KOG1186-Copper amine oxidase[Q]
ENSG00000271447	1.18446	3.38559	-1.51518	9.21762e-06	0.000100067	down	MMP28	matrix metallopeptidase 28 [Source:HGNC Symbol;Acc:HGNC:14366]	GO:0006508;GO:0004222;GO:0005578;GO:0008233;GO:0005509;GO:0016787;GO:0046872;GO:0008270;GO:0008237;GO:0031012;GO:0005737;GO:0010760;GO:0005576	-	KOG1565-Gelatinase A and related matrix metalloproteases[OW]
ENSG00000134986	57.0498	164.662	-1.52921	2.30935e-17	1.73341e-15	down	NREP	neuronal regeneration related protein [Source:HGNC Symbol;Acc:HGNC:16834]	GO:0005515;GO:0005737	-	-
ENSG00000171722	0.0715283	0.472661	-2.72422	0.0141865	0.0497495	down	SPATA46	spermatogenesis associated 46 [Source:HGNC Symbol;Acc:HGNC:27648]	GO:0031965;GO:0007342;GO:0007283;GO:0005515;GO:0016020;GO:0005634;GO:0030154	-	-
ENSG00000137522	14.6269	30.8317	-1.07579	3.46318e-13	1.52408e-11	down	RNF121	ring finger protein 121 [Source:HGNC Symbol;Acc:HGNC:21070]	GO:0016567;GO:0046872;GO:0008270;GO:0016021;GO:0016020;GO:0061630;GO:0005789;GO:0000139;GO:0030433;GO:0030968	-	KOG1734-Predicted RING-containing E3 ubiquitin ligase[O]
ENSG00000130270	11.2148	25.379	-1.17823	1.0893e-06	1.52152e-05	down	ATP8B3	ATPase phospholipid transporting 8B3 [Source:HGNC Symbol;Acc:HGNC:13535]	GO:0016021;GO:0001669;GO:0045332;GO:0007339;GO:0004012;GO:0046872;GO:0016787;GO:0005789;GO:0005783;GO:0000287;GO:0005524;GO:0000166;GO:0016020;GO:0006810;GO:0006869;GO:0031410;GO:0015914;GO:0005886;GO:0005794;GO:0007030;GO:0002080	-	-
ENSG00000100191	0.405987	1.1606	-1.51536	0.00638443	0.0262889	down	SLC5A4	solute carrier family 5 member 4 [Source:HGNC Symbol;Acc:HGNC:11039]	GO:0006814;GO:0006811;GO:0015293;GO:0016020;GO:0055085;GO:0005215;GO:0006810;GO:0016021;GO:0008643;GO:0005887;GO:0005412;GO:1904659	-	-
ENSG00000139971	5.96728	12.5143	-1.06843	4.03738e-16	2.5941e-14	down	C14orf37	chromosome 14 open reading frame 37 [Source:HGNC Symbol;Acc:HGNC:19846]	GO:0016021;GO:0016020	-	-
ENSG00000103313	0.792756	3.76832	-2.24897	1.00905e-10	3.08862e-09	down	MEFV	MEFV, pyrin innate immunity regulator [Source:HGNC Symbol;Acc:HGNC:6998]	GO:0008270;GO:0003779;GO:0005622;GO:0046872;GO:0005737;GO:0005634;GO:0005856;GO:0005874;GO:0031410;GO:0002376;GO:0006954;GO:0045087;GO:0042995;GO:0005515;GO:0005829;GO:0005875;GO:0030027;GO:0001726;GO:0005776;GO:2001056;GO:0034341;GO:0010508;GO:0032691;GO:0032695;GO:0050728;GO:0071641;GO:1900016;GO:1900226	K12803-ko04621 NOD-like receptor signaling pathway	KOG2177-Predicted E3 ubiquitin ligase[O]
ENSG00000269881	0.441737	0.089303	2.30641	0.0046167	0.0201407	up	AC004754.1	-	GO:0016021;GO:0016020	-	-
ENSG00000155428	0.835866	2.05291	-1.29633	0.00214196	0.0106752	down	TRIM74	tripartite motif containing 74 [Source:HGNC Symbol;Acc:HGNC:17453]	GO:0005622;GO:0005829;GO:0046872;GO:0008270	-	KOG2177-Predicted E3 ubiquitin ligase[O]
ENSG00000140931	12.634	40.8225	-1.69205	3.84516e-08	7.35296e-07	down	CMTM3	CKLF like MARVEL transmembrane domain containing 3 [Source:HGNC Symbol;Acc:HGNC:19174]	GO:0016020;GO:0016021;GO:0005737;GO:0031965;GO:0050861;GO:0005515;GO:0005125;GO:0005615;GO:0006935	-	KOG4788-Members of chemokine-like factor super family and related proteins[V]
ENSG00000203852	1.65354	0.442814	1.90079	7.22413e-06	8.15226e-05	up	HIST2H3A	histone cluster 2 H3 family member a [Source:HGNC Symbol;Acc:HGNC:20505]	GO:0060964;GO:0005515;GO:0005694;GO:0000786;GO:0006334;GO:0046982;GO:0003677;GO:0005634;GO:0005576;GO:0070062;GO:0044267;GO:0005654;GO:0045815;GO:0042393;GO:0007596;GO:0000183;GO:0045814;GO:0006325	K11253-ko05202 Transcriptional misregulation in cancers;ko05322 Systemic lupus erythematosus;ko05034 Alcoholism	KOG1745-Histones H3 and H4[B]
ENSG00000137731	6.25997	16.3785	-1.38758	8.05316e-06	8.91901e-05	down	FXYD2	FXYD domain containing ion transport regulator 2 [Source:HGNC Symbol;Acc:HGNC:4026]	GO:0006814;GO:0006813;GO:0006811;GO:0005216;GO:0016020;GO:0016021;GO:0006810;GO:0005886;GO:0010248;GO:0017080;GO:2000649;GO:0005887;GO:0070062;GO:0034220;GO:1903779;GO:0005890;GO:0005215;GO:0005391;GO:0036376;GO:1990573;GO:0090662;GO:0043231;GO:0016323;GO:0042127;GO:0001558	K01538-ko04024 cAMP signaling pathway;ko04022 cGMP - PKG signaling pathway;ko04911 Insulin secretion;ko04918 Thyroid hormone synthesis;ko04919 Thyroid hormone signaling pathway;ko04260 Cardiac muscle contraction;ko04261 Adrenergic signaling in cardiomyocytes;ko04970 Salivary secretion;ko04972 Pancreatic secretion;ko04976 Bile secretion;ko04973 Carbohydrate digestion and absorption;ko04974 Protein…	-
ENSG00000206075	1.02831	3.58505	-1.80172	8.09826e-06	8.94652e-05	down	SERPINB5	serpin family B member 5 [Source:HGNC Symbol;Acc:HGNC:8949]	GO:0010951;GO:0004867;GO:0005615;GO:0005576;GO:0005515;GO:0005737;GO:0070062;GO:0006928;GO:0060512;GO:0050678;GO:0030198;GO:0002009	K10139-ko04115 p53 signaling pathway;ko05206 MicroRNAs in cancer	KOG2392-Serpin[V]
ENSG00000163661	0.844637	0.05808	3.86222	0.00104016	0.0058707	up	PTX3	pentraxin 3 [Source:HGNC Symbol;Acc:HGNC:9692]	GO:0005615;GO:0050766;GO:0045429;GO:0008228;GO:0001878;GO:0001872;GO:0005576;GO:0005515;GO:0042802;GO:0043312;GO:0006954;GO:0045087;GO:0035580;GO:1904724;GO:0046597;GO:0001849;GO:0046790;GO:0044869;GO:0044871;GO:1903016;GO:1903019	-	-
ENSG00000104081	5.41414	19.1979	-1.82614	2.35986e-29	4.40773e-27	down	BMF	Bcl2 modifying factor [Source:HGNC Symbol;Acc:HGNC:24132]	GO:0010507;GO:0034644;GO:0005515;GO:0006915;GO:0016459;GO:0005886;GO:0005829;GO:0032464;GO:0090200;GO:0005741;GO:0043065;GO:1900740;GO:0001844;GO:2001244;GO:0043276;GO:0001669	K17460-ko05206 MicroRNAs in cancer	-
ENSG00000005102	0.04214	0.479321	-3.50773	0.000166407	0.00124499	down	MEOX1	mesenchyme homeobox 1 [Source:HGNC Symbol;Acc:HGNC:7013]	GO:0005737;GO:0005634;GO:0061056;GO:0061053;GO:0045944;GO:0001757;GO:0071837;GO:0043565;GO:0003700;GO:0003682;GO:0001077;GO:0001046;GO:0000978;GO:0005515;GO:0006355;GO:0006351;GO:0003677;GO:0006366;GO:0007275;GO:0003674;GO:0008150;GO:0060218	-	KOG0489-Transcription factor zerknullt and related HOX domain proteins[R]
ENSG00000122694	52.0956	115.116	-1.14386	3.7667e-18	2.98052e-16	down	GLIPR2	GLI pathogenesis related 2 [Source:HGNC Symbol;Acc:HGNC:18007]	GO:0005576;GO:0042803;GO:0005794;GO:0016020;GO:0000139;GO:0070062;GO:0070374;GO:0010718;GO:0010634	-	KOG3017-Defense-related protein containing SCP domain[S]
ENSG00000130176	0.164887	1.58042	-3.26076	0.000580694	0.0036042	down	CNN1	calponin 1 [Source:HGNC Symbol;Acc:HGNC:2155]	GO:0003779;GO:0005515;GO:0005925;GO:0005516;GO:0031032;GO:0006940;GO:0005856;GO:1904706	-	KOG2046-Calponin[Z]
ENSG00000019144	35.9854	90.8282	-1.33573	3.0102e-22	3.71945e-20	down	PHLDB1	pleckstrin homology like domain family B member 1 [Source:HGNC Symbol;Acc:HGNC:23697]	GO:0010717;GO:0010470;GO:1904261;GO:0045180;GO:0070507	-	-
ENSG00000283208	0.690124	0.088056	2.97036	5.04068e-05	0.000440045	up	AC001226.2	-	GO:0005764	-	-
ENSG00000120341	1.50856	4.01618	-1.41265	1.80975e-08	3.73611e-07	down	SEC16B	SEC16 homolog B, endoplasmic reticulum export factor [Source:HGNC Symbol;Acc:HGNC:30301]	GO:0005794;GO:0043231;GO:0005789;GO:0005783;GO:0015031;GO:0016020;GO:0006810;GO:0000139;GO:0048208;GO:0016192;GO:0005829;GO:0010628;GO:0016559;GO:0007031;GO:0007029;GO:0070863;GO:0070972	-	KOG1913-Regucalcin gene promoter region-related protein (RGPR)[K]
ENSG00000139998	13.7867	29.5759	-1.10115	3.08479e-06	3.82337e-05	down	RAB15	RAB15, member RAS oncogene family [Source:HGNC Symbol;Acc:HGNC:20150]	GO:0003924;GO:0005886;GO:0005525;GO:0000166;GO:0015031;GO:0016020;GO:0005737;GO:0006810;GO:0048471;GO:0005515;GO:0005929;GO:0070062;GO:0009306;GO:0010008;GO:1903307;GO:0006904	-	-
ENSG00000106483	0.129666	0.894135	-2.7857	1.75523e-05	0.000176513	down	SFRP4	secreted frizzled related protein 4 [Source:HGNC Symbol;Acc:HGNC:10778]	GO:2000051;GO:0090090;GO:0060349;GO:0030510;GO:0005576;GO:0005737;GO:0007275;GO:0016055;GO:0030154;GO:0017147;GO:0005515;GO:0009986;GO:0005634;GO:0005615;GO:0043433;GO:0043065;GO:0008285;GO:0010628;GO:0002092;GO:0030178;GO:0009725;GO:0045606;GO:0055062;GO:0090263;GO:1902174;GO:2000119	K02185-ko04310 Wnt signaling pathway	KOG3577-Smoothened and related G-protein-coupled receptors[T]
ENSG00000143217	0.034831	0.461183	-3.72689	0.000358106	0.0024102	down	NECTIN4	nectin cell adhesion molecule 4 [Source:HGNC Symbol;Acc:HGNC:19688]	GO:0005576;GO:0005515;GO:0005886;GO:0007155;GO:0016021;GO:0016020;GO:0030054;GO:0005887;GO:0070062;GO:0005912;GO:0016032;GO:0046718;GO:0005913;GO:0004872;GO:0005102;GO:0042803;GO:0050839;GO:0007156;GO:0007157;GO:0001618;GO:0034332;GO:0008037	K06593-ko04520 Adherens junction	-
ENSG00000123643	5.79657	17.3843	-1.58451	2.07821e-06	2.69883e-05	down	SLC36A1	solute carrier family 36 member 1 [Source:HGNC Symbol;Acc:HGNC:18761]	GO:0016021;GO:0016020;GO:1902600;GO:0003333;GO:0005886;GO:0055085;GO:0015293;GO:0005765;GO:0006810;GO:0005764;GO:0005783;GO:0006865;GO:0015171;GO:0006811;GO:0035524;GO:0005280;GO:0015078;GO:0015180;GO:0015193;GO:0015187;GO:0015816;GO:0015992;GO:0015824;GO:0015808;GO:0015804;GO:0015175	-	KOG1304-Amino acid transporters[E]
ENSG00000188959	0.487641	0.125498	1.95815	0.00213582	0.0106545	up	C9orf152	chromosome 9 open reading frame 152 [Source:HGNC Symbol;Acc:HGNC:31455]	-	-	-
ENSG00000221986	0.326072	0.0001	11.671	0.000473748	0.00303906	up	MYBPHL	myosin binding protein H like [Source:HGNC Symbol;Acc:HGNC:30434]	GO:0005515;GO:0003674;GO:0008307;GO:0051015;GO:0051371;GO:0097493;GO:0006941;GO:0007015;GO:0008150;GO:0045214;GO:0071688;GO:0005575;GO:0005859;GO:0030018;GO:0031430	-	-
ENSG00000069399	216.856	84.7922	1.35473	1.40503e-10	4.1487e-09	up	BCL3	B-cell CLL/lymphoma 3 [Source:HGNC Symbol;Acc:HGNC:998]	GO:0048536;GO:0045944;GO:0045082;GO:0045064;GO:0043066;GO:0042832;GO:0042742;GO:0042536;GO:0042088;GO:0032729;GO:0030198;GO:0019730;GO:0002467;GO:0002455;GO:0002315;GO:0002268;GO:0003700;GO:0003677;GO:0005515;GO:0005886;GO:0006355;GO:0006351;GO:0005654;GO:0005829;GO:0043231;GO:0005737;GO:0005634;GO:0048471;GO:0006974;GO:0030496;GO:0045893;GO:0045727;GO:0009615;GO:0042981;GO:0008134;GO:0030674;GO:…	K09258-ko04668 TNF signaling pathway	KOG0504-FOG: Ankyrin repeat[R]
ENSG00000132821	1.71498	4.16209	-1.27912	0.000231301	0.0016594	down	VSTM2L	V-set and transmembrane domain containing 2 like [Source:HGNC Symbol;Acc:HGNC:16096]	GO:0005737;GO:0005576;GO:0043524;GO:0005515	-	-
ENSG00000145681	0.0936203	0.624012	-2.73668	0.000246474	0.00175182	down	HAPLN1	hyaluronan and proteoglycan link protein 1 [Source:HGNC Symbol;Acc:HGNC:2380]	GO:0005578;GO:0005576;GO:0007155;GO:0005540;GO:0031012;GO:0030198;GO:0005201;GO:0001501;GO:0007417	-	-
ENSG00000283199	2.43417	0.926847	1.39302	0.000456885	0.00294974	up	FP565324.1	-	-	-	-
ENSG00000226979	5.95192	0.793935	2.90626	3.8819e-15	2.22696e-13	up	LTA	lymphotoxin alpha [Source:HGNC Symbol;Acc:HGNC:6709]	GO:0005615;GO:0060252;GO:0050830;GO:0048535;GO:0048147;GO:0044130;GO:0043065;GO:0042493;GO:0032729;GO:0032496;GO:0007584;GO:0006959;GO:0002925;GO:0002876;GO:0001666;GO:0006955;GO:0005576;GO:0016020;GO:0005125;GO:0005164;GO:0005886;GO:0033209;GO:0007165;GO:0007267;GO:0006915;GO:0005102	K05468-ko04064 NF-kappa B signaling pathway;ko04668 TNF signaling pathway;ko04060 Cytokine-cytokine receptor interaction;ko04940 Type I diabetes mellitus;ko05166 HTLV-I infection;ko05168 Herpes simplex infection	-
ENSG00000008394	17.0808	6.88273	1.31132	4.88859e-09	1.13805e-07	up	MGST1	microsomal glutathione S-transferase 1 [Source:HGNC Symbol;Acc:HGNC:7061]	GO:0005515;GO:0005739;GO:0043231;GO:0005789;GO:0005783;GO:0055114;GO:0016740;GO:0016021;GO:0016020;GO:0005741;GO:0098869;GO:0005886;GO:0005778;GO:0004364;GO:0006805;GO:0043312;GO:0035577;GO:1901687;GO:0004602;GO:0070207;GO:0071449;GO:0045177;GO:0005634;GO:0042493;GO:0033327;GO:0032496;GO:0043295;GO:0010243;GO:0042803;GO:0042802	K00799-ko00480 Glutathione metabolism;ko00980 Metabolism of xenobiotics by cytochrome P450;ko00982 Drug metabolism - cytochrome P450;ko05204 Chemical carcinogenesis;ko01524 Platinum drug resistance	-
ENSG00000144481	0.036343	0.411217	-3.50015	0.000242641	0.00172917	down	TRPM8	transient receptor potential cation channel subfamily M member 8 [Source:HGNC Symbol;Acc:HGNC:17961]	GO:0016020;GO:0009897;GO:0070207;GO:0051289;GO:0050955;GO:0009409;GO:0009266;GO:0006874;GO:0006816;GO:0042803;GO:0005262;GO:0005216;GO:0006812;GO:0005886;GO:0006811;GO:0005789;GO:0005783;GO:0034220;GO:0055085;GO:0016021;GO:0006810;GO:0070588;GO:0045121;GO:0050896;GO:0016048;GO:0050951;GO:0005515	K04983-ko04750 Inflammatory mediator regulation of TRP channels	-
ENSG00000150471	2.46167	5.6736	-1.20463	1.11347e-07	1.97632e-06	down	ADGRL3	adhesion G protein-coupled receptor L3 [Source:HGNC Symbol;Acc:HGNC:20974]	GO:0007165;GO:0004871;GO:0005886;GO:0030246;GO:0007186;GO:0004930;GO:0046872;GO:0016020;GO:0016021;GO:0004888;GO:0007166;GO:0030054;GO:0005509;GO:0042995;GO:0005887;GO:0005515;GO:0030424;GO:0005911;GO:0001764;GO:0007416;GO:0098742;GO:0051965;GO:0042220;GO:0031987	-	-
ENSG00000121753	6.07592	12.8783	-1.08376	3.16569e-16	2.06709e-14	down	ADGRB2	adhesion G protein-coupled receptor B2 [Source:HGNC Symbol;Acc:HGNC:944]	GO:0007186;GO:0004930;GO:0016020;GO:0016021;GO:0004888;GO:0007166;GO:0016525;GO:0051965;GO:0007422;GO:0007165;GO:0004871;GO:0005886	-	-
ENSG00000116774	5.04916	29.3513	-2.53931	3.70972e-44	1.70255e-41	down	OLFML3	olfactomedin like 3 [Source:HGNC Symbol;Acc:HGNC:24956]	GO:0005576;GO:0007275;GO:1903561	-	KOG3545-Olfactomedin and related extracellular matrix glycoproteins[W]
ENSG00000144031	0.458243	0.122172	1.9072	0.00770267	0.0307094	up	ANKRD53	ankyrin repeat domain 53 [Source:HGNC Symbol;Acc:HGNC:25691]	GO:0051301;GO:0005737;GO:0007049;GO:0005856;GO:0000922;GO:0005819;GO:0005515;GO:0007080;GO:0031116;GO:0060236;GO:1902412	-	KOG4177-Ankyrin[M]
ENSG00000017483	1.07012	0.498284	1.10273	0.0107178	0.0399813	up	SLC38A5	solute carrier family 38 member 5 [Source:HGNC Symbol;Acc:HGNC:18070]	GO:0003333;GO:0005886;GO:0016021;GO:0016020;GO:0005887;GO:0015171;GO:0006865;GO:0015187;GO:0015816	K14992-ko04727 GABAergic synapse	KOG1305-Amino acid transporter protein[E]
ENSG00000145029	2.26274	5.1338	-1.18196	0.0092956	0.0356081	down	NICN1	nicolin 1 [Source:HGNC Symbol;Acc:HGNC:18317]	GO:0005654;GO:0005634;GO:0005874	-	-
ENSG00000129167	0.681064	0.211259	1.68878	7.72344e-06	8.63338e-05	up	TPH1	tryptophan hydroxylase 1 [Source:HGNC Symbol;Acc:HGNC:12008]	GO:0043005;GO:0005737;GO:0060749;GO:0046849;GO:0045600;GO:0035902;GO:0030279;GO:0007623;GO:0004510;GO:0005506;GO:0008152;GO:0055114;GO:0016491;GO:0004497;GO:0046872;GO:0016597;GO:0016714;GO:0009072;GO:0005829;GO:0042427;GO:0046219	K00502-ko00380 Tryptophan metabolism;ko04726 Serotonergic synapse	KOG3820-Aromatic amino acid hydroxylase[E]
ENSG00000255524	2.49562	0.984635	1.34174	1.62008e-06	2.15424e-05	up	NPIPB8	nuclear pore complex interacting protein family member B8 [Source:HGNC Symbol;Acc:HGNC:37490]	GO:0005654	-	-
ENSG00000013563	14.9591	33.0326	-1.14287	4.45742e-06	5.30367e-05	down	DNASE1L1	deoxyribonuclease 1 like 1 [Source:HGNC Symbol;Acc:HGNC:2957]	GO:0090305;GO:0016787;GO:0005783;GO:0004519;GO:0004518;GO:0004536;GO:0006308;GO:0005576;GO:0070062;GO:0043312;GO:0003677;GO:0006259;GO:0035580	-	-
ENSG00000066117	64.5188	134.893	-1.06402	0.00508269	0.0217657	down	SMARCD1	SWI/SNF related, matrix associated, actin dependent regulator of chromatin, subfamily d, member 1 [Source:HGNC Symbol;Acc:HGNC:11106]	GO:0090544;GO:0071565;GO:0071564;GO:0005634;GO:0071398;GO:0005102;GO:0003682;GO:0005515;GO:0016569;GO:0005654;GO:0043231;GO:0007399;GO:0003713;GO:0006338;GO:0006337;GO:0006357;GO:0048096;GO:0016514;GO:0032947	-	KOG2570-SWI/SNF transcription activation complex subunit[BK]
ENSG00000105048	43.6899	102.058	-1.22401	5.86647e-18	4.59673e-16	down	TNNT1	troponin T1, slow skeletal type [Source:HGNC Symbol;Acc:HGNC:11948]	GO:0005515;GO:0005861;GO:0006937;GO:0005829;GO:0003009;GO:0030049;GO:0005523;GO:0045932;GO:0031444;GO:0014883;GO:0031014	-	KOG3634-Troponin[Z]
ENSG00000105737	1.07104	0.141106	2.92416	4.75485e-08	8.98554e-07	up	GRIK5	glutamate ionotropic receptor kainate type subunit 5 [Source:HGNC Symbol;Acc:HGNC:4583]	GO:0005886;GO:0006811;GO:0034220;GO:0005216;GO:0016020;GO:0016021;GO:0006810;GO:0030054;GO:0045202;GO:0045211;GO:0004872;GO:0004970;GO:0005234;GO:0035235;GO:0015276;GO:0015277;GO:0043204;GO:0043195;GO:0043025;GO:0043005;GO:0042734;GO:0032983;GO:0030425;GO:0030424;GO:0014069;GO:0008328;GO:0005783;GO:0071333;GO:0060079;GO:0051649;GO:0043525;GO:0043113;GO:0042391;GO:0035249;GO:0031630;GO:0007268;GO:…	K05205-ko04080 Neuroactive ligand-receptor interaction;ko04724 Glutamatergic synapse	-
ENSG00000131746	0.247188	0.0599317	2.04422	0.00161871	0.00848886	up	TNS4	tensin 4 [Source:HGNC Symbol;Acc:HGNC:24352]	GO:0003779;GO:0005737;GO:0006915;GO:0030054;GO:0005856;GO:0005925;GO:0005515;GO:0005829;GO:0008104	-	-
ENSG00000127954	0.103159	0.00685867	3.9108	0.00027209	0.00190273	up	STEAP4	STEAP4 metalloreductase [Source:HGNC Symbol;Acc:HGNC:21923]	GO:0005886;GO:0005768;GO:0098706;GO:0055114;GO:0045444;GO:0015677;GO:0052851;GO:0008823;GO:0006811;GO:0005794;GO:0016491;GO:0046872;GO:0016021;GO:0016020;GO:0006810;GO:0000139;GO:0005887;GO:0070062;GO:0055072	-	-
ENSG00000254206	9.43911	4.64785	1.02209	3.98031e-05	0.000358585	up	NPIPB11	nuclear pore complex interacting protein family member B11 [Source:HGNC Symbol;Acc:HGNC:37453]	GO:0016021;GO:0016020;GO:0005654	-	-
ENSG00000115461	7.15594	30.176	-2.07619	2.31321e-32	5.38509e-30	down	IGFBP5	insulin like growth factor binding protein 5 [Source:HGNC Symbol;Acc:HGNC:5474]	GO:1904205;GO:1901862;GO:0060056;GO:0051897;GO:0051146;GO:0048286;GO:0045926;GO:0045668;GO:0044342;GO:0043569;GO:0043568;GO:0042593;GO:0040008;GO:0035556;GO:0031069;GO:0010906;GO:0007568;GO:0007565;GO:0006006;GO:0001558;GO:0001649;GO:0001968;GO:0005520;GO:0005576;GO:0005515;GO:0005622;GO:0060416;GO:0044267;GO:0017148;GO:0007165;GO:0019838;GO:0005788;GO:0030336;GO:0071320;GO:0043687;GO:0014912;GO:…	-	-
ENSG00000112116	0.384503	0.0001	11.9088	0.00355589	0.0163489	up	IL17F	interleukin 17F [Source:HGNC Symbol;Acc:HGNC:16404]	GO:0005615;GO:2000778;GO:1900017;GO:0045944;GO:0005126;GO:0005576;GO:0005515;GO:0042803;GO:0006954;GO:0005125;GO:0051216;GO:0016525;GO:0042109;GO:0019955;GO:0042089;GO:0017015;GO:0045076;GO:0045408;GO:0045414;GO:0045423	K05494-ko05321 Inflammatiory bowel disease (IBD)	-
ENSG00000170523	0.0682857	0.416522	-2.60874	0.011495	0.0421753	down	KRT83	keratin 83 [Source:HGNC Symbol;Acc:HGNC:6460]	GO:0005882;GO:0005515;GO:0005198;GO:0005615;GO:0045095;GO:0005829;GO:0031424;GO:0008544;GO:0070268;GO:0007568;GO:0042633	-	-
ENSG00000170579	1.16548	0.184633	2.65819	1.9846e-08	4.06616e-07	up	DLGAP1	DLG associated protein 1 [Source:HGNC Symbol;Acc:HGNC:2905]	GO:0005515;GO:0005886;GO:0016020;GO:0030054;GO:0045202;GO:0045211;GO:0007268;GO:0023052;GO:0005575;GO:0014069	K15008-ko04724 Glutamatergic synapse	KOG3971-SAP-90/PSD-95 associated protein-related protein (Vulcan)[T]
ENSG00000124102	1.71357	0.314078	2.44781	0.0127293	0.04559	up	PI3	peptidase inhibitor 3 [Source:HGNC Symbol;Acc:HGNC:8947]	GO:0001533;GO:0098773;GO:0018149;GO:0030280;GO:0005576;GO:0010951;GO:0030414;GO:0010466;GO:0005829;GO:0070062;GO:0004867;GO:0019730;GO:0005578;GO:0004866;GO:0070268;GO:0007620	-	-
ENSG00000023608	67.9638	26.4756	1.3601	1.62298e-31	3.57122e-29	up	SNAPC1	small nuclear RNA activating complex polypeptide 1 [Source:HGNC Symbol;Acc:HGNC:11134]	GO:0006355;GO:0006351;GO:0003677;GO:0005654;GO:0005634;GO:0043565;GO:0042795;GO:0042796;GO:0019185	-	KOG4746-Small nuclear RNA activating complex (SNAPc), subunit SNAP43[A]
ENSG00000198431	193.294	92.0405	1.07046	2.33121e-05	0.000225715	up	TXNRD1	thioredoxin reductase 1 [Source:HGNC Symbol;Acc:HGNC:12437]	GO:0019216;GO:0034599;GO:0005515;GO:0045454;GO:0001650;GO:0055114;GO:0050660;GO:0016491;GO:0005654;GO:0005737;GO:0005634;GO:0016668;GO:0098869;GO:0009055;GO:0015035;GO:0004791;GO:0005739;GO:0005829;GO:0070062;GO:0007165;GO:0015949;GO:0001887;GO:0098625;GO:0098626;GO:0000305;GO:0005623	-	-
ENSG00000243335	0.883347	2.19362	-1.31226	0.0092689	0.0355168	down	KCTD7	potassium channel tetramerization domain containing 7 [Source:HGNC Symbol;Acc:HGNC:21957]	GO:0051260;GO:0005886;GO:0005829;GO:0016020;GO:0005737;GO:0043687	-	-
ENSG00000181625	38.2256	84.1476	-1.13838	1.19578e-09	3.13341e-08	down	SLX1B	SLX1 homolog B, structure-specific endonuclease subunit [Source:HGNC Symbol;Acc:HGNC:28748]	GO:0005515;GO:0090305;GO:0006281;GO:0016787;GO:0005654;GO:0046872;GO:0005634;GO:0004519;GO:0004518;GO:0006974;GO:0006310;GO:0036297;GO:0000724;GO:0008821;GO:0090656;GO:1904357;GO:1904431;GO:0004520;GO:0017108;GO:0061820;GO:0010833;GO:0010792;GO:0033557	K15078-ko03460 Fanconi anemia pathway	KOG3005-GIY-YIG type nuclease[R]
ENSG00000204542	0.143205	0.933023	-2.70383	0.00671699	0.0273915	down	C6orf15	chromosome 6 open reading frame 15 [Source:HGNC Symbol;Acc:HGNC:13927]	GO:0005614;GO:0005578;GO:0030198;GO:0070052;GO:0043236;GO:0008201;GO:0005540;GO:0005539;GO:0005518;GO:0001968;GO:0005576;GO:0003674;GO:0008150;GO:0005575	-	-
ENSG00000168743	8.30037	31.1777	-1.90927	8.27637e-57	5.31774e-54	down	NPNT	nephronectin [Source:HGNC Symbol;Acc:HGNC:27405]	GO:0005576;GO:0007155;GO:0005509;GO:0016020;GO:0007275;GO:0005578;GO:0030154;GO:0070062;GO:0045669;GO:0070374;GO:0001657;GO:0001658;GO:0010811;GO:0007160;GO:0005178;GO:0071356;GO:0033631;GO:0030198;GO:0034678;GO:0031012;GO:0030485;GO:0005615;GO:0005604;GO:2000721;GO:0097195;GO:0045987;GO:0045184;GO:0030511;GO:0010694	-	-
ENSG00000149090	0.145999	3.04625	-4.38301	1.99863e-22	2.52787e-20	down	PAMR1	peptidase domain containing associated with muscle regeneration 1 [Source:HGNC Symbol;Acc:HGNC:24554]	GO:0005615;GO:0005576;GO:0005509;GO:0004252;GO:0006508	-	KOG3627-Trypsin[E]
ENSG00000129990	1.17466	2.62749	-1.16145	0.00476226	0.0206467	down	SYT5	synaptotagmin 5 [Source:HGNC Symbol;Acc:HGNC:11513]	GO:0046872;GO:0016020;GO:0016021;GO:0030054;GO:0045202;GO:0098793;GO:0031410;GO:0005886;GO:0005509;GO:0005544;GO:0019905;GO:0030276;GO:0006906;GO:0017158;GO:0048791;GO:0005768;GO:0055038;GO:0030672;GO:0007268;GO:0048488;GO:1990769;GO:0048471;GO:0043025;GO:0043005;GO:0031045;GO:0046982;GO:0005546;GO:0001786;GO:0000149	-	KOG1028-Ca2+-dependent phospholipid-binding protein Synaptotagmin, required for synaptic vesicle and secretory granule exocytosis[TU]
ENSG00000221955	0.735009	1.56925	-1.09424	0.00630316	0.0260111	down	SLC12A8	solute carrier family 12 member 8 [Source:HGNC Symbol;Acc:HGNC:15595]	GO:0071805;GO:0006813;GO:0006811;GO:0015293;GO:0016020;GO:0055085;GO:0006810;GO:0016021;GO:1902476;GO:0015379;GO:0022820	-	KOG2083-Na+/K+ symporter[P]
ENSG00000172062	123.418	49.034	1.3317	0.00029859	0.00206147	up	SMN1	survival of motor neuron 1, telomeric [Source:HGNC Symbol;Acc:HGNC:11117]	GO:0006397;GO:0005515;GO:0005829;GO:0005737;GO:0005634;GO:0008380;GO:0003723;GO:0007399;GO:0005654;GO:0042995;GO:0042802;GO:0000387;GO:0043204;GO:0043005;GO:0030018;GO:0006353;GO:0051170;GO:0032797;GO:0034719;GO:0097504;GO:0015030;GO:0000245;GO:0036464	K13129-ko03013 RNA transport	KOG4327-mRNA splicing protein SMN (survival motor neuron)[A]
ENSG00000154556	6.06112	12.8571	-1.08491	0.000972735	0.00555064	down	SORBS2	sorbin and SH3 domain containing 2 [Source:HGNC Symbol;Acc:HGNC:24098]	GO:0005515;GO:0005886;GO:0007155;GO:0007015;GO:0016020;GO:0005737;GO:0005634;GO:0003723;GO:0003676;GO:0048471;GO:0030054;GO:0016477;GO:0005925;GO:0042995;GO:0008150;GO:0030027;GO:0016324;GO:0005200;GO:0015629;GO:0030018;GO:0008307;GO:0008093;GO:0061049	-	-
ENSG00000180287	0.0482017	0.139707	-1.53525	0.00961639	0.0365096	down	PLD5	phospholipase D family member 5 [Source:HGNC Symbol;Acc:HGNC:26879]	GO:0003824;GO:0016021;GO:0016020	-	KOG3603-Predicted phospholipase D[R]
ENSG00000198028	0.371321	0.012798	4.85868	0.000188411	0.00138955	up	ZNF560	zinc finger protein 560 [Source:HGNC Symbol;Acc:HGNC:26484]	GO:0005622;GO:0006355;GO:0006351;GO:0003677;GO:0046872;GO:0005634;GO:0003676	-	KOG1721-FOG: Zn-finger[R]
ENSG00000159164	0.401701	0.0852127	2.23698	6.51233e-05	0.000547684	up	SV2A	synaptic vesicle glycoprotein 2A [Source:HGNC Symbol;Acc:HGNC:20566]	GO:0048786;GO:0045202;GO:0043195;GO:0043025;GO:0043005;GO:0031594;GO:0030672;GO:0030425;GO:0030285;GO:0016021;GO:0008021;GO:0005911;GO:0014052;GO:0006874;GO:0019901;GO:0004872;GO:0016020;GO:0055085;GO:0005215;GO:0006810;GO:0030054;GO:0031410;GO:0022857;GO:0005886;GO:0005783;GO:0006836	K06258-ko04512 ECM-receptor interaction	-
ENSG00000187689	6.33999	75.1941	-3.56807	4.53044e-90	8.08583e-87	down	AMTN	amelotin [Source:HGNC Symbol;Acc:HGNC:33188]	GO:0005911;GO:0005605;GO:0005578;GO:0070175;GO:0042475;GO:0005576;GO:0005515;GO:0007155;GO:0031214;GO:0044267;GO:0005788;GO:0043687;GO:0003674;GO:0070169	-	-
ENSG00000090339	0.903041	0.194747	2.21319	2.03823e-07	3.37527e-06	up	ICAM1	intercellular adhesion molecule 1 [Source:HGNC Symbol;Acc:HGNC:5344]	GO:0045121;GO:0009986;GO:0009897;GO:0005886;GO:0005615;GO:0001772;GO:1904996;GO:1900027;GO:0097368;GO:0090557;GO:0071549;GO:0071456;GO:0071356;GO:0071354;GO:0071347;GO:0071346;GO:0071333;GO:0071312;GO:0071310;GO:0071222;GO:0051926;GO:0051092;GO:0050731;GO:0046688;GO:0045907;GO:0045471;GO:0045429;GO:0043547;GO:0043200;GO:0042493;GO:0034698;GO:0033627;GO:0032868;GO:0032496;GO:0031669;GO:0030838;GO:…	K06490-ko04064 NF-kappa B signaling pathway;ko04668 TNF signaling pathway;ko04514 Cell adhesion molecules (CAMs);ko04650 Natural killer cell mediated cytotoxicity;ko04670 Leukocyte transendothelial migration;ko05323 Rheumatoid arthritis;ko05416 Viral myocarditis;ko04933 AGE-RAGE signaling pathway in diabetic complications;ko05150 Staphylococcus aureus infection;ko05166 HTLV-I infection;ko05164 In…	-
ENSG00000243566	20.0161	41.5715	-1.05444	4.63784e-08	8.79547e-07	down	UPK3B	uroplakin 3B [Source:HGNC Symbol;Acc:HGNC:21444]	GO:0005886;GO:0016021;GO:0016020;GO:0070062;GO:0010629	-	-
ENSG00000184492	2.40493	0.638947	1.91223	7.57223e-11	2.38496e-09	up	FOXD4L1	forkhead box D4-like 1 [Source:HGNC Symbol;Acc:HGNC:18521]	GO:0043565;GO:0006355;GO:0006351;GO:0003700;GO:0003677;GO:0005634;GO:0006357;GO:0000981	-	KOG2294-Transcription factor of the Forkhead/HNF3 family[K]
ENSG00000056487	0.328343	0.0785993	2.06261	0.00329564	0.0153889	up	PHF21B	PHD finger protein 21B [Source:HGNC Symbol;Acc:HGNC:25161]	GO:0046872;GO:0008270;GO:0005634;GO:0003682;GO:0006355;GO:0000977;GO:0042393;GO:0003712	-	-
ENSG00000072195	3.58124	8.37685	-1.22595	4.73305e-10	1.30183e-08	down	SPEG	SPEG complex locus [Source:HGNC Symbol;Acc:HGNC:16901]	GO:0005634;GO:0042692;GO:0005515;GO:0016310;GO:0016301;GO:0016740;GO:0006468;GO:0005524;GO:0004674;GO:0000166;GO:0004672;GO:0030154;GO:0008285;GO:0007517	-	KOG0032-Ca2+/calmodulin-dependent protein kinase, EF-Hand protein superfamily[T]
ENSG00000145882	4.1947	8.66372	-1.04642	4.97539e-06	5.84208e-05	down	PCYOX1L	prenylcysteine oxidase 1 like [Source:HGNC Symbol;Acc:HGNC:28477]	GO:0005576;GO:0055114;GO:0016491;GO:0016020;GO:0001735;GO:0016670;GO:0030328;GO:0002576;GO:0031093;GO:0005774;GO:0030327	-	-
ENSG00000069482	0.9945	0.074929	3.73038	0.00117492	0.00649046	up	GAL	galanin and GMAP prepropeptide [Source:HGNC Symbol;Acc:HGNC:4114]	GO:0030141;GO:0005794;GO:0005737;GO:0050672;GO:0043627;GO:0043065;GO:0042493;GO:0035902;GO:0032868;GO:0031943;GO:0008285;GO:0007631;GO:0007399;GO:0007218;GO:0006954;GO:0005576;GO:0005515;GO:0005615;GO:0005179;GO:0045944;GO:0005184;GO:0019933;GO:0004966;GO:1902608;GO:0043025;GO:0010737;GO:0031764;GO:0031765;GO:0031766;GO:0030073;GO:0051464;GO:0051795;GO:1902891	K05244-ko04080 Neuroactive ligand-receptor interaction	-
ENSG00000130035	0.48235	0.0382813	3.65537	6.81064e-05	0.000568899	up	GALNT8	polypeptide N-acetylgalactosaminyltransferase 8 [Source:HGNC Symbol;Acc:HGNC:4130]	GO:0005794;GO:0016757;GO:0030246;GO:0016740;GO:0046872;GO:0043231;GO:0016021;GO:0016020;GO:0000139;GO:0006486;GO:0016266;GO:0004653	K00710-ko00512 Mucin type O-glycan biosynthesis	KOG3736-Polypeptide N-acetylgalactosaminyltransferase[O]
ENSG00000167799	22.794	48.7312	-1.09619	0.000239234	0.00170868	down	NUDT8	nudix hydrolase 8 [Source:HGNC Symbol;Acc:HGNC:8055]	GO:0016787;GO:0046872	-	KOG3069-Peroxisomal NUDIX hydrolase[L]
ENSG00000079308	1.45622	8.12071	-2.47938	5.07939e-20	5.00554e-18	down	TNS1	tensin 1 [Source:HGNC Symbol;Acc:HGNC:11973]	GO:0030055;GO:0005925;GO:0010761;GO:0007044;GO:0005515;GO:0003779;GO:0005737;GO:0003723;GO:0030054;GO:0005856;GO:0009986;GO:0035556;GO:0005622	-	KOG1930-Focal adhesion protein Tensin, contains PTB domain[TZ]
ENSG00000125508	0.762814	0.101542	2.90926	0.00392405	0.0176709	up	SRMS	src-related kinase lacking C-terminal regulatory tyrosine and N-terminal myristylation sites [Source:HGNC Symbol;Acc:HGNC:11298]	GO:0004715;GO:0005515;GO:0004713;GO:0016310;GO:0016301;GO:0016740;GO:0006468;GO:0005524;GO:0000166;GO:0004672;GO:0005737;GO:0045087;GO:0005829;GO:0030154;GO:0042127;GO:0005102;GO:0031234;GO:0007169;GO:0038083;GO:0009968	-	KOG0197-Tyrosine kinases[T]
ENSG00000169683	14.6033	31.5073	-1.10939	1.09838e-13	5.33031e-12	down	LRRC45	leucine rich repeat containing 45 [Source:HGNC Symbol;Acc:HGNC:28302]	GO:0005515;GO:0005813;GO:0005886;GO:0005654;GO:0005829;GO:0005737;GO:0005856;GO:0005815	-	KOG4308-LRR-containing protein[S]
ENSG00000169174	1.48203	4.69786	-1.66443	3.03803e-13	1.3518e-11	down	PCSK9	proprotein convertase subtilisin/kexin type 9 [Source:HGNC Symbol;Acc:HGNC:20001]	GO:0030134;GO:0005791;GO:0005783;GO:0005615;GO:0005576;GO:0043525;GO:0043523;GO:0042632;GO:0042157;GO:0032869;GO:0032803;GO:0032799;GO:0030182;GO:0022008;GO:0016540;GO:0016485;GO:0009267;GO:0008203;GO:0006644;GO:0006641;GO:0001889;GO:0001822;GO:0050750;GO:0034189;GO:0034185;GO:0030169;GO:0032802;GO:0034383;GO:0004252;GO:0006508;GO:0008233;GO:0005515;GO:0006629;GO:0005794;GO:0016787;GO:0005737;GO:…	-	KOG1153-Subtilisin-related protease/Vacuolar protease B[O]
ENSG00000131781	0.537622	1.61706	-1.58871	0.00386023	0.0174667	down	FMO5	flavin containing monooxygenase 5 [Source:HGNC Symbol;Acc:HGNC:3773]	GO:0055114;GO:0050661;GO:0050660;GO:0016491;GO:0004499;GO:0004497;GO:0043231;GO:0005789;GO:0031090;GO:0005783;GO:0005829;GO:0016021;GO:0016020;GO:0008150	K00485-ko00982 Drug metabolism - cytochrome P450	KOG1399-Flavin-containing monooxygenase[Q]
ENSG00000118503	9.72367	1.88067	2.37026	5.52447e-20	5.37815e-18	up	TNFAIP3	TNF alpha induced protein 3 [Source:HGNC Symbol;Acc:HGNC:11896]	GO:0016567;GO:0016579;GO:0006508;GO:0008234;GO:0008233;GO:0008152;GO:0003824;GO:0005515;GO:0016874;GO:0003677;GO:0016787;GO:0046872;GO:0008270;GO:0005737;GO:0005634;GO:0006915;GO:0036459;GO:0006954;GO:0005764;GO:0042802;GO:0005829;GO:0070062;GO:0045824;GO:0004843;GO:0070536;GO:0071108;GO:0032715;GO:0032720;GO:0071222;GO:0004842;GO:0061578;GO:0070936;GO:0043124;GO:0010803;GO:0070423;GO:0032480;GO:…	K11859-ko04064 NF-kappa B signaling pathway;ko04668 TNF signaling pathway;ko04621 NOD-like receptor signaling pathway;ko05162 Measles;ko05169 Epstein-Barr virus infection	-
ENSG00000066230	0.969824	2.18883	-1.17436	0.000210116	0.00152646	down	SLC9A3	solute carrier family 9 member A3 [Source:HGNC Symbol;Acc:HGNC:11073]	GO:1902600;GO:0006885;GO:0006814;GO:0006812;GO:0015385;GO:0015299;GO:0015297;GO:0005515;GO:0005886;GO:0006811;GO:0055085;GO:0016021;GO:0016020;GO:0006810;GO:0070062;GO:0005903;GO:0016324;GO:0009986;GO:0031526;GO:0030165;GO:0051453;GO:0015386;GO:0071805;GO:0098719;GO:0031982	K12040-ko04976 Bile secretion;ko04974 Protein digestion and absorption;ko04978 Mineral absorption;ko04964 Proximal tubule bicarbonate reclamation	KOG1966-Sodium/hydrogen exchanger protein[P]
ENSG00000184371	45.2234	16.4138	1.46216	2e-36	5.94925e-34	up	CSF1	colony stimulating factor 1 [Source:HGNC Symbol;Acc:HGNC:2432]	GO:0008083;GO:0016021;GO:0005125;GO:1990682;GO:0005615;GO:0060763;GO:0060611;GO:0060444;GO:0048873;GO:0046579;GO:0045860;GO:0045672;GO:0045657;GO:0045651;GO:0042488;GO:0040018;GO:0038145;GO:0030335;GO:0030278;GO:0003006;GO:0002158;GO:0001954;GO:0042803;GO:0005157;GO:0005576;GO:0005515;GO:0005886;GO:0016020;GO:0030154;GO:0002376;GO:0006954;GO:0045087;GO:0070062;GO:0044267;GO:0008283;GO:0008284;GO:…	K05453-ko04014 Ras signaling pathway;ko04015 Rap1 signaling pathway;ko04668 TNF signaling pathway;ko04151 PI3K-Akt signaling pathway;ko04060 Cytokine-cytokine receptor interaction;ko04640 Hematopoietic cell lineage;ko04380 Osteoclast differentiation;ko05323 Rheumatoid arthritis	-
ENSG00000188747	1.29211	3.99588	-1.62879	5.24036e-06	6.13975e-05	down	NOXA1	NADPH oxidase activator 1 [Source:HGNC Symbol;Acc:HGNC:10668]	GO:0006801;GO:0016176;GO:0005515;GO:0043085;GO:0005886;GO:0016020;GO:0005737;GO:0005829;GO:0017124;GO:0019899;GO:0048365;GO:0043020;GO:0010310;GO:0060263	-	-
ENSG00000148180	76.5197	278.041	-1.8614	6.53282e-31	1.38075e-28	down	GSN	gelsolin [Source:HGNC Symbol;Acc:HGNC:4620]	GO:0005576;GO:0005515;GO:0051693;GO:0051016;GO:0005886;GO:0005829;GO:0003779;GO:0005509;GO:0046872;GO:0005737;GO:0005634;GO:0005615;GO:0005856;GO:0045010;GO:0005925;GO:0051014;GO:0060271;GO:0070062;GO:0010628;GO:0044267;GO:0002102;GO:0030030;GO:0072562;GO:0043312;GO:0030041;GO:2001269;GO:0019904;GO:0034774;GO:1904813;GO:0015629;GO:0030864;GO:0046597;GO:0045159;GO:0006911;GO:0014891;GO:0031648;GO:…	K05768-ko04810 Regulation of actin cytoskeleton;ko04666 Fc gamma R-mediated phagocytosis;ko05203 Viral carcinogenesis	KOG0443-Actin regulatory proteins (gelsolin/villin family)[Z]
ENSG00000133433	3.33581	7.39025	-1.14759	7.83025e-05	0.000642705	down	GSTT2B	glutathione S-transferase theta 2B (gene/pseudogene) [Source:HGNC Symbol;Acc:HGNC:33437]	GO:0016740;GO:0005654;GO:0005829;GO:0005737;GO:0004364;GO:0070062;GO:1901687	K00799-ko00480 Glutathione metabolism;ko00980 Metabolism of xenobiotics by cytochrome P450;ko00982 Drug metabolism - cytochrome P450;ko05204 Chemical carcinogenesis;ko01524 Platinum drug resistance	KOG0867-Glutathione S-transferase[O]
ENSG00000126653	43.2698	18.1155	1.25614	4.87228e-05	0.000427435	up	NSRP1	nuclear speckle splicing regulatory protein 1 [Source:HGNC Symbol;Acc:HGNC:25305]	GO:0030529;GO:0005654;GO:0016607;GO:0005634;GO:0008380;GO:0006397;GO:0003723;GO:0003729;GO:0005515;GO:0000381;GO:0006913;GO:0032502	-	KOG2117-Uncharacterized conserved protein[S]
ENSG00000130203	6.37999	2.06395	1.62815	0.0016637	0.00868507	up	APOE	apolipoprotein E [Source:HGNC Symbol;Acc:HGNC:613]	GO:0034362;GO:0005615;GO:0097006;GO:0090209;GO:0072358;GO:0070328;GO:0055088;GO:0050728;GO:0051651;GO:0048844;GO:0042632;GO:0042311;GO:0042159;GO:0042158;GO:0034374;GO:0042157;GO:0034372;GO:0033344;GO:0010976;GO:0010877;GO:0010873;GO:0010468;GO:0008203;GO:0006979;GO:0006874;GO:0006707;GO:0006629;GO:0002021;GO:0071813;GO:0060228;GO:0017127;GO:0034378;GO:0034375;GO:0034371;GO:0034382;GO:0005576;GO:…	K04524-ko05010 Alzheimer's disease	-
ENSG00000163714	39.5139	19.6586	1.0072	8.71033e-10	2.32415e-08	up	U2SURP	U2 snRNP associated SURP domain containing [Source:HGNC Symbol;Acc:HGNC:30855]	GO:0003676;GO:0005515;GO:0005654;GO:0005634;GO:0006396;GO:0003723;GO:0000398	K12842-ko03040 Spliceosome	KOG0151-Predicted splicing regulator, contains RRM, SWAP and RPR domains[R]
ENSG00000167632	3.68221	8.09947	-1.13726	7.25399e-11	2.29372e-09	down	TRAPPC9	trafficking protein particle complex 9 [Source:HGNC Symbol;Acc:HGNC:30832]	GO:0005737;GO:0051092;GO:0030182;GO:0043547;GO:0005794;GO:0005783;GO:0030154;GO:0000139;GO:0005829;GO:0017112;GO:0061024;GO:0005802;GO:0048208;GO:0021987	-	KOG1953-Targeting complex (TRAPP) subunit[U]
ENSG00000100097	2397.07	5076.25	-1.08249	1.44722e-07	2.48628e-06	down	LGALS1	galectin 1 [Source:HGNC Symbol;Acc:HGNC:6561]	GO:0009986;GO:0005829;GO:0005737;GO:0005634;GO:0005615;GO:0071407;GO:0071333;GO:0048678;GO:0045445;GO:0042493;GO:0035900;GO:0034120;GO:0031295;GO:0010977;GO:0010812;GO:0002317;GO:0043236;GO:0042803;GO:0030395;GO:0030246;GO:0001948;GO:0005576;GO:0004871;GO:0005515;GO:0003723;GO:0006915;GO:0005578;GO:0007165;GO:0070062;GO:0044267;GO:0031012;GO:0043123;GO:0042981;GO:0046598;GO:0005788;GO:0005622;GO:…	-	KOG3587-Galectin, galactose-binding lectin[W]
ENSG00000110811	21.1825	44.7727	-1.07974	2.39637e-06	3.05742e-05	down	P3H3	prolyl 3-hydroxylase 3 [Source:HGNC Symbol;Acc:HGNC:19318]	GO:0031418;GO:0016705;GO:0005506;GO:0005783;GO:0055114;GO:0016491;GO:0046872;GO:0051213;GO:0008285;GO:0019511;GO:0019797;GO:0032963	-	KOG4459-Membrane-associated proteoglycan Leprecan[S]
ENSG00000008517	11.5006	2.26609	2.34344	2.29958e-10	6.60791e-09	up	IL32	interleukin 32 [Source:HGNC Symbol;Acc:HGNC:16830]	GO:0006955;GO:0005576;GO:0005515;GO:0016020;GO:0005125;GO:0005615;GO:0005829;GO:0007155;GO:0006952	-	-
ENSG00000134323	0.0287307	0.342443	-3.5752	0.00663235	0.0271082	down	MYCN	MYCN proto-oncogene, bHLH transcription factor [Source:HGNC Symbol;Acc:HGNC:7559]	GO:0005515;GO:0006355;GO:0006351;GO:0003700;GO:0003677;GO:0046983;GO:0005730;GO:0005634;GO:0045893;GO:0006357;GO:0010629;GO:0010628;GO:0000785;GO:1903800	K09109-ko05202 Transcriptional misregulation in cancers	-
ENSG00000159685	26.104	54.4206	-1.05988	3.37447e-05	0.00031027	down	CHCHD6	coiled-coil-helix-coiled-coil-helix domain containing 6 [Source:HGNC Symbol;Acc:HGNC:28184]	GO:0005739;GO:0005743;GO:0005829;GO:0016020;GO:0006974;GO:0061617;GO:0005515;GO:0042407	-	KOG4083-Head-elevated expression protein[K]
ENSG00000143797	16.064	34.8431	-1.11704	6.85435e-17	4.85029e-15	down	MBOAT2	membrane bound O-acyltransferase domain containing 2 [Source:HGNC Symbol;Acc:HGNC:25193]	GO:0008654;GO:0006629;GO:0016746;GO:0016740;GO:0016021;GO:0016020;GO:0003841;GO:0005789;GO:0006644;GO:0036151;GO:0036152;GO:0047144	K13517-ko00561 Glycerolipid metabolism;ko00564 Glycerophospholipid metabolism	KOG2704-Predicted membrane protein[S]
ENSG00000204839	11.7491	2.90824	2.01434	1.1585e-12	4.78382e-11	up	MROH6	maestro heat like repeat family member 6 [Source:HGNC Symbol;Acc:HGNC:27814]	-	-	-
ENSG00000075073	1.21268	0.403604	1.58718	0.00960161	0.0364757	up	TACR2	tachykinin receptor 2 [Source:HGNC Symbol;Acc:HGNC:11527]	GO:0005886;GO:0007186;GO:0004930;GO:0016021;GO:0016020;GO:0004995;GO:0007217;GO:0070474;GO:0070472;GO:0070459;GO:0051602;GO:0043270;GO:0043117;GO:0035106;GO:0033685;GO:0014827;GO:0014057;GO:0016497;GO:0007165;GO:0004871;GO:0005515;GO:0005887;GO:0006936;GO:0007268;GO:0007588;GO:0045987	K04223-ko04020 Calcium signaling pathway;ko04080 Neuroactive ligand-receptor interaction	KOG4219-G protein-coupled receptor[T]
ENSG00000101986	10.052	22.5275	-1.16421	4.08776e-14	2.10454e-12	down	ABCD1	ATP binding cassette subfamily D member 1 [Source:HGNC Symbol;Acc:HGNC:61]	GO:0005778;GO:0005777;GO:0005739;GO:0006635;GO:0005524;GO:0005515;GO:0042803;GO:0000166;GO:0055085;GO:0006810;GO:0016021;GO:0016020;GO:0005737;GO:0048471;GO:0042626;GO:0016887;GO:0042802;GO:0005829;GO:0033540;GO:0019899;GO:0007031;GO:0005779;GO:0036109;GO:0005215;GO:0043651;GO:0005324;GO:0015910;GO:0042760;GO:0005325;GO:0015919;GO:0042758	K05675-ko02010 ABC transporters;ko04146 Peroxisome	KOG0064-Peroxisomal long-chain acyl-CoA transporter, ABC superfamily[I]
ENSG00000106991	0.601932	1.30363	-1.11487	0.0136037	0.0480571	down	ENG	endoglin [Source:HGNC Symbol;Acc:HGNC:3349]	GO:0072563;GO:0009986;GO:0005615;GO:1905222;GO:1905065;GO:1905007;GO:0071559;GO:0097084;GO:0071260;GO:0070278;GO:0060348;GO:0055009;GO:0048845;GO:0048745;GO:0048844;GO:0045944;GO:0045766;GO:0042493;GO:0035912;GO:0032967;GO:0031960;GO:0017015;GO:0010629;GO:0010628;GO:0007507;GO:0003273;GO:0003209;GO:0003222;GO:0003208;GO:0003203;GO:0003198;GO:0003148;GO:0001947;GO:0001934;GO:0001570;GO:0001569;GO:…	-	-
ENSG00000132640	12.9471	31.5183	-1.28357	8.71557e-05	0.000708134	down	BTBD3	BTB domain containing 3 [Source:HGNC Symbol;Acc:HGNC:15854]	GO:0005829;GO:0005737;GO:0005634;GO:0007399;GO:0031625;GO:0043161;GO:0021987;GO:0030162;GO:0042787;GO:0019005;GO:0048813	-	KOG2075-Topoisomerase TOP1-interacting protein BTBD1[S]
ENSG00000187720	3.26938	7.13358	-1.12561	5.3278e-09	1.22258e-07	down	THSD4	thrombospondin type 1 domain containing 4 [Source:HGNC Symbol;Acc:HGNC:25835]	GO:0005578;GO:0001527;GO:0048251;GO:0006508;GO:0005576;GO:0016787;GO:0004222;GO:0031012;GO:0008233;GO:0070062	-	KOG3538-Disintegrin metalloproteinases with thrombospondin repeats[O]
ENSG00000185988	0.832256	0.289587	1.52303	0.00208972	0.0104636	up	PLK5	polo like kinase 5 [Source:HGNC Symbol;Acc:HGNC:27001]	GO:0051301;GO:0006468;GO:0005524;GO:0004672;GO:0005737;GO:0005634;GO:0007049;GO:0030154;GO:0005730;GO:0031572;GO:0010976;GO:0071363;GO:0002357;GO:2000045	-	KOG0575-Polo-like serine/threonine protein kinase[D]
ENSG00000268975	2.18442	0.00554967	8.62064	2.04571e-08	4.17009e-07	up	MIA-RAB4B	MIA-RAB4B readthrough (NMD candidate) [Source:HGNC Symbol;Acc:HGNC:48352]	-	-	-
ENSG00000104983	3.92641	9.08882	-1.21088	7.49506e-10	2.01664e-08	down	CCDC61	coiled-coil domain containing 61 [Source:HGNC Symbol;Acc:HGNC:33629]	GO:0005813	-	-
ENSG00000160111	0.394205	1.68333	-2.0943	1.30507e-07	2.27616e-06	down	CPAMD8	C3 and PZP like, alpha-2-macroglobulin domain containing 8 [Source:HGNC Symbol;Acc:HGNC:23228]	GO:0005576;GO:0005886;GO:0010951;GO:0005615;GO:0016020;GO:0030414;GO:0010466;GO:0004866;GO:0001654;GO:0004867	-	-
ENSG00000174502	0.0001	0.0646073	-9.33555	0.0107766	0.0401541	down	SLC26A9	solute carrier family 26 member 9 [Source:HGNC Symbol;Acc:HGNC:14469]	GO:0006811;GO:0016020;GO:0055085;GO:0016021;GO:0005254;GO:0006821;GO:1902476;GO:0008271;GO:0015116;GO:0008272;GO:0098656;GO:1902358;GO:0005886;GO:0005887;GO:0015301;GO:0070062;GO:0010628;GO:0015701;GO:0016324;GO:0009986;GO:0015106;GO:0019531;GO:0019532;GO:0042391;GO:0051453;GO:0051117;GO:0006820	K14706-ko04978 Mineral absorption	KOG0236-Sulfate/bicarbonate/oxalate exchanger SAT-1 and related transporters (SLC26 family)[P]
ENSG00000204228	13.0153	37.6448	-1.53225	1.59071e-13	7.4712e-12	down	HSD17B8	hydroxysteroid 17-beta dehydrogenase 8 [Source:HGNC Symbol;Acc:HGNC:3554]	GO:0016020;GO:0005886;GO:0005740;GO:0005739;GO:0008210;GO:0008209;GO:0047035;GO:0004303;GO:0046949;GO:0006633;GO:0006631;GO:0006629;GO:0055114;GO:0016491;GO:0005759;GO:0005515;GO:0006694;GO:0051290;GO:0006703;GO:0003857;GO:0047025;GO:0070404	K13370-ko00140 Steroid hormone biosynthesis	KOG1200-Mitochondrial/plastidial beta-ketoacyl-ACP reductase[I]
ENSG00000085117	3.82278	10.1596	-1.41015	1.20646e-08	2.57361e-07	down	CD82	CD82 molecule [Source:HGNC Symbol;Acc:HGNC:6210]	GO:0016021;GO:0016020;GO:0005515;GO:0070062;GO:0007166;GO:0005887;GO:0005886	K06509-ko04115 p53 signaling pathway	KOG3882-Tetraspanin family integral membrane protein[R]
ENSG00000196118	4.72442	10.3363	-1.12951	4.82292e-06	5.67966e-05	down	CCDC189	coiled-coil domain containing 189 [Source:HGNC Symbol;Acc:HGNC:28078]	-	-	-
ENSG00000206579	0.0198627	0.103996	-2.38839	4.35452e-05	0.000387516	down	XKR4	XK related 4 [Source:HGNC Symbol;Acc:HGNC:29394]	GO:0016021;GO:0016020	-	KOG4790-Uncharacterized conserved protein[S]
ENSG00000077092	0.580034	1.27013	-1.13077	0.00450583	0.0197536	down	RARB	retinoic acid receptor beta [Source:HGNC Symbol;Acc:HGNC:9865]	GO:0043401;GO:0003707;GO:0043565;GO:0006355;GO:0006351;GO:0003700;GO:0003677;GO:0046872;GO:0008270;GO:0005634;GO:0003708;GO:0048384;GO:0005654;GO:0005737;GO:0007165;GO:0006367;GO:0048566;GO:0061037;GO:0060348;GO:0060041;GO:0055012;GO:0048048;GO:0045944;GO:0045666;GO:0043068;GO:0043066;GO:0043065;GO:0035264;GO:0035116;GO:0032331;GO:0031641;GO:0022008;GO:0021756;GO:0008285;GO:0008284;GO:0003417;GO:…	-	KOG3575-FOG: Hormone receptors[T]
ENSG00000072310	27.9423	67.2899	-1.26794	3.42544e-18	2.73745e-16	down	SREBF1	sterol regulatory element binding transcription factor 1 [Source:HGNC Symbol;Acc:HGNC:11289]	GO:0046983;GO:0043234;GO:0043231;GO:0016020;GO:0005737;GO:0005634;GO:0071398;GO:0070542;GO:0051591;GO:0050796;GO:0046676;GO:0045944;GO:0045893;GO:0045542;GO:0045444;GO:0043434;GO:0042789;GO:0042493;GO:0033993;GO:0033762;GO:0032869;GO:0032570;GO:0032526;GO:0032094;GO:0031065;GO:0030324;GO:0019217;GO:0014070;GO:0010867;GO:0009749;GO:0009267;GO:0008610;GO:0008286;GO:0008203;GO:0007623;GO:0007568;GO:…	K07197-ko04152 AMPK signaling pathway;ko04910 Insulin signaling pathway;ko04932 Non-alcoholic fatty liver disease (NAFLD);ko04931 Insulin resistance	KOG2588-Predicted DNA-binding protein[K]
ENSG00000130066	76.0861	201.899	-1.40793	9.55496e-42	3.48821e-39	down	SAT1	spermidine/spermine N1-acetyltransferase 1 [Source:HGNC Symbol;Acc:HGNC:10540]	GO:0004145;GO:0008080;GO:0005829;GO:0042127;GO:0032918;GO:0006598;GO:0006595;GO:0019809;GO:0005515;GO:0016746;GO:0016740;GO:0005737;GO:0001525;GO:0005622;GO:0006596;GO:0009447;GO:0046208	K00657-ko00330 Arginine and proline metabolism	KOG3216-Diamine acetyltransferase[E]
ENSG00000134516	0.985488	4.96713	-2.3335	1.00702e-30	2.04756e-28	down	DOCK2	dedicator of cytokinesis 2 [Source:HGNC Symbol;Acc:HGNC:2988]	GO:0050766;GO:0046633;GO:0046631;GO:0045060;GO:0045059;GO:0044351;GO:0042110;GO:0042098;GO:0007010;GO:0006935;GO:0002277;GO:0001771;GO:0001768;GO:0001766;GO:0005096;GO:0005515;GO:0030036;GO:0043547;GO:0007264;GO:0016020;GO:0005737;GO:0005856;GO:0005085;GO:0005576;GO:0005829;GO:0070062;GO:0012505;GO:0043312;GO:0035580;GO:0050690;GO:0030676;GO:0042608;GO:0005622	K12367-ko04666 Fc gamma R-mediated phagocytosis;ko04062 Chemokine signaling pathway	KOG1998-Signaling protein DOCK180[T]
ENSG00000169994	0.201653	1.68574	-3.06343	1.36144e-13	6.48926e-12	down	MYO7B	myosin VIIB [Source:HGNC Symbol;Acc:HGNC:7607]	GO:0005515;GO:0005856;GO:0003779;GO:0016459;GO:0003774;GO:0005524;GO:0000166;GO:0005737;GO:0030154;GO:0042995;GO:0070062;GO:0005902;GO:0005903;GO:1904970;GO:0090651	-	KOG4229-Myosin VII, myosin IXB and related myosins[N]
ENSG00000155438	67.6976	31.4414	1.10644	1.15101e-22	1.51547e-20	up	NIFK	nucleolar protein interacting with the FHA domain of MKI67 [Source:HGNC Symbol;Acc:HGNC:17838]	GO:0005515;GO:0005694;GO:0005730;GO:0005737;GO:0005634;GO:0003723;GO:0003676;GO:0005654;GO:0010923;GO:0000794;GO:0006461;GO:0009303;GO:0016072	-	KOG4208-Nucleolar RNA-binding protein NIFK[R]
ENSG00000162482	2.04318	4.8477	-1.24648	3.19298e-05	0.000295954	down	AKR7A3	aldo-keto reductase family 7 member A3 [Source:HGNC Symbol;Acc:HGNC:390]	GO:0005515;GO:0055114;GO:0016491;GO:0005829;GO:0005737;GO:0042802;GO:0070062;GO:0006805;GO:0009055;GO:0004033;GO:0006081	K15303-ko00980 Metabolism of xenobiotics by cytochrome P450	-
ENSG00000103485	72.7601	189.977	-1.38461	4.52219e-19	4.03555e-17	down	QPRT	quinolinate phosphoribosyltransferase [Source:HGNC Symbol;Acc:HGNC:9755]	GO:0042803;GO:0016757;GO:0003824;GO:0016740;GO:0009435;GO:0019363;GO:0004514;GO:0005737;GO:0016763;GO:0005829;GO:0070062;GO:0051259;GO:0019674;GO:0034213	K00767-ko00760 Nicotinate and nicotinamide metabolism	KOG3008-Quinolinate phosphoribosyl transferase[F]
ENSG00000189409	7.78492	0.351916	4.46738	4.96987e-30	9.7355e-28	up	MMP23B	matrix metallopeptidase 23B [Source:HGNC Symbol;Acc:HGNC:7171]	GO:0006508;GO:0008233;GO:0008270;GO:0016787;GO:0005789;GO:0005783;GO:0046872;GO:0016021;GO:0016020;GO:0005578;GO:0004222;GO:0008237;GO:0031012;GO:0005622;GO:0000003	-	KOG1565-Gelatinase A and related matrix metalloproteases[OW]
ENSG00000205593	2.01722	5.95378	-1.56143	7.05051e-11	2.23377e-09	down	DENND6B	DENN domain containing 6B [Source:HGNC Symbol;Acc:HGNC:32690]	GO:0043547;GO:0005737;GO:0005085;GO:0005768;GO:0005829;GO:0017112;GO:0061024;GO:0055037	-	KOG2432-Uncharacterized conserved protein[S]
ENSG00000104848	0.424893	0.990288	-1.22075	0.000388257	0.00257284	down	KCNA7	potassium voltage-gated channel subfamily A member 7 [Source:HGNC Symbol;Acc:HGNC:6226]	GO:0008076;GO:0071805;GO:0051260;GO:0034765;GO:0006813;GO:0006811;GO:0005267;GO:0005249;GO:0005244;GO:0005216;GO:0016020;GO:0055085;GO:0016021;GO:0006810;GO:0005886	-	KOG1545-Voltage-gated shaker-like K+ channel KCNA[P]
ENSG00000162913	2.32457	4.7548	-1.03242	2.27536e-06	2.91925e-05	down	C1orf145	chromosome 1 open reading frame 145 [Source:HGNC Symbol;Acc:HGNC:32047]	-	-	-
ENSG00000172216	233.635	103.488	1.17479	1.80937e-48	9.37546e-46	up	CEBPB	CCAAT/enhancer binding protein beta [Source:HGNC Symbol;Acc:HGNC:1834]	GO:0036488;GO:0016363;GO:0005737;GO:0005634;GO:0000790;GO:0000779;GO:0097421;GO:0072574;GO:0071407;GO:0071347;GO:0071230;GO:0071222;GO:0070059;GO:0060850;GO:0060644;GO:0050873;GO:0045944;GO:0045893;GO:0045892;GO:0045670;GO:0045669;GO:0045600;GO:0045444;GO:0045408;GO:0043524;GO:0042742;GO:0042130;GO:0033598;GO:0032753;GO:0032496;GO:0030182;GO:0007613;GO:0001892;GO:0001889;GO:0001541;GO:0046982;GO:…	K10048-ko04668 TNF signaling pathway;ko05202 Transcriptional misregulation in cancers;ko05152 Tuberculosis	-
ENSG00000214212	3.60216	0.233811	3.94545	1.32634e-07	2.30573e-06	up	C19orf38	chromosome 19 open reading frame 38 [Source:HGNC Symbol;Acc:HGNC:34073]	GO:0016021;GO:0016020	-	-
ENSG00000259803	0.209497	1.06324	-2.34347	0.000165164	0.00123684	down	SLC22A31	solute carrier family 22 member 31 [Source:HGNC Symbol;Acc:HGNC:27091]	GO:0055085;GO:0016021;GO:0016020;GO:0022857	-	-
ENSG00000213654	2.08558	5.02601	-1.26897	4.20308e-05	0.000376123	down	GPSM3	G protein signaling modulator 3 [Source:HGNC Symbol;Acc:HGNC:13945]	GO:0050790;GO:0030695;GO:0005886;GO:1900017;GO:0002690;GO:0050729;GO:0005515;GO:0005737;GO:0003674;GO:0008150;GO:0005575;GO:0006955	-	-
ENSG00000164176	16.0553	35.6303	-1.15006	2.985e-08	5.86162e-07	down	EDIL3	EGF like repeats and discoidin domains 3 [Source:HGNC Symbol;Acc:HGNC:3173]	GO:0010811;GO:0005576;GO:0007155;GO:0005509;GO:0046872;GO:0007275;GO:0005178;GO:0070062;GO:0031012;GO:1903561	-	-
ENSG00000231924	2.15374	0.901761	1.25603	0.00088744	0.00513322	up	PSG1	pregnancy specific beta-1-glycoprotein 1 [Source:HGNC Symbol;Acc:HGNC:9514]	GO:0005576;GO:0005515;GO:0050900;GO:0007565	-	-
ENSG00000175832	19.3928	38.9449	-1.00592	5.68469e-08	1.06674e-06	down	ETV4	ETS variant 4 [Source:HGNC Symbol;Acc:HGNC:3493]	GO:0005515;GO:0043565;GO:0006355;GO:0006351;GO:0003700;GO:0003677;GO:0006366;GO:0005730;GO:0005634;GO:0000978;GO:0005654;GO:0000981;GO:0030154;GO:0001077;GO:0045944	K15592-ko05202 Transcriptional misregulation in cancers	KOG3806-Predicted transcription factor[K]
ENSG00000189280	2.3243	1.07415	1.1136	0.00352499	0.0162473	up	GJB5	gap junction protein beta 5 [Source:HGNC Symbol;Acc:HGNC:4287]	GO:1905867;GO:0060713;GO:0060708;GO:0060707;GO:0005886;GO:0016021;GO:0016020;GO:0005921;GO:0030054;GO:0007154;GO:0005922;GO:0008544	-	-
ENSG00000204856	32.7281	15.9599	1.03608	3.43727e-16	2.23534e-14	up	FAM216A	family with sequence similarity 216 member A [Source:HGNC Symbol;Acc:HGNC:30180]	-	-	-
ENSG00000142102	3.68952	10.9224	-1.56578	2.36489e-11	8.09963e-10	down	PGGHG	protein-glucosylgalactosylhydroxylysine glucosidase [Source:HGNC Symbol;Acc:HGNC:26210]	GO:0047402;GO:0016798;GO:0008152;GO:0005975;GO:0003824;GO:0016787;GO:0005829	-	KOG4125-Acid trehalase[G]
ENSG00000108821	26.1846	282.571	-3.43182	7.96332e-94	2.13191e-90	down	COL1A1	collagen type I alpha 1 chain [Source:HGNC Symbol;Acc:HGNC:2197]	GO:0031012;GO:0030141;GO:0005794;GO:0005783;GO:0005737;GO:0005615;GO:0005584;GO:0005581;GO:0005578;GO:1902618;GO:1902617;GO:0071560;GO:0071364;GO:0071356;GO:0071306;GO:0071300;GO:0071260;GO:0071230;GO:0070208;GO:0060351;GO:0060346;GO:0060325;GO:0055093;GO:0051591;GO:0048705;GO:0048545;GO:0044691;GO:0044344;GO:0043588;GO:0043434;GO:0042542;GO:0042493;GO:0042060;GO:0038063;GO:0032355;GO:0031960;GO:…	-	-
ENSG00000108825	2.23396	0.396539	2.49407	0.000602885	0.00371752	up	PTGES3L-AARSD1	PTGES3L-AARSD1 readthrough [Source:HGNC Symbol;Acc:HGNC:43946]	GO:0005524;GO:0046872;GO:0006412;GO:0005737;GO:0005634;GO:0003676;GO:0000166;GO:0016876;GO:0043039;GO:0003674;GO:0008150;GO:0004813;GO:0006419	-	KOG2105-Predicted metal-dependent hydrolase, contains AlaS domain[R]
ENSG00000184659	0.662919	0.139903	2.24441	5.27164e-05	0.000457226	up	FOXD4L4	forkhead box D4-like 4 [Source:HGNC Symbol;Acc:HGNC:23762]	GO:0043565;GO:0006355;GO:0006351;GO:0003700;GO:0003677;GO:0005634;GO:0006357;GO:0000981	-	KOG2294-Transcription factor of the Forkhead/HNF3 family[K]
ENSG00000158258	0.110413	0.85217	-2.94824	5.77063e-25	8.66295e-23	down	CLSTN2	calsyntenin 2 [Source:HGNC Symbol;Acc:HGNC:17448]	GO:0045211;GO:0014069;GO:0009986;GO:0051965;GO:0050806;GO:0005886;GO:0005794;GO:0007156;GO:0007155;GO:0005509;GO:0005789;GO:0005783;GO:0016020;GO:0016021;GO:0000139	-	KOG1834-Calsyntenin[W]
ENSG00000188833	0.569121	1.84648	-1.69797	0.00039598	0.00261539	down	ENTPD8	ectonucleoside triphosphate diphosphohydrolase 8 [Source:HGNC Symbol;Acc:HGNC:24860]	GO:0016787;GO:0005886;GO:0005524;GO:0000166;GO:0046872;GO:0016021;GO:0016020;GO:0017110;GO:0017111;GO:0102490;GO:0034656;GO:0009133;GO:0009124	K01510-ko00230 Purine metabolism;ko00240 Pyrimidine metabolism;ko05169 Epstein-Barr virus infection	KOG1386-Nucleoside phosphatase[F]
ENSG00000164344	1.50802	0.462829	1.7041	1.78166e-05	0.000178645	up	KLKB1	kallikrein B1 [Source:HGNC Symbol;Acc:HGNC:6371]	GO:0004252;GO:0006508;GO:0008233;GO:0016705;GO:0005506;GO:0005576;GO:0016787;GO:0055114;GO:0016491;GO:0004497;GO:0046872;GO:0008236;GO:0020037;GO:0006954;GO:0005886;GO:0005515;GO:0070062;GO:0007596;GO:0007599;GO:0005615;GO:0022617;GO:0007597;GO:0042730;GO:0051919;GO:0002542;GO:0031638;GO:0031639	-	-
ENSG00000150540	0.954668	2.71045	-1.50546	0.00322113	0.0150981	down	HNMT	histamine N-methyltransferase [Source:HGNC Symbol;Acc:HGNC:5028]	GO:0032259;GO:0016740;GO:0008168;GO:0005737;GO:0008170;GO:0005829;GO:0070062;GO:0006548;GO:0043005;GO:0007420;GO:1903955;GO:0007585;GO:0046539;GO:0001695;GO:0070555;GO:0051384;GO:0042220;GO:0035902;GO:0014075;GO:0006972;GO:0002347	K00546-ko00340 Histidine metabolism	-
ENSG00000110921	17.6122	38.8881	-1.14275	6.73244e-08	1.24446e-06	down	MVK	mevalonate kinase [Source:HGNC Symbol;Acc:HGNC:7530]	GO:0016773;GO:0016301;GO:0008152;GO:0005524;GO:0005737;GO:0016310;GO:0045540;GO:0005515;GO:0008299;GO:0005829;GO:0006629;GO:0016740;GO:0000166;GO:0008202;GO:0008203;GO:0042802;GO:0004496;GO:0006694;GO:0006695;GO:0016126;GO:0070062;GO:0050728;GO:0019287	K00869-ko00900 Terpenoid backbone biosynthesis;ko04146 Peroxisome	KOG1511-Mevalonate kinase MVK/ERG12[I]
ENSG00000184557	35.8202	17.7014	1.01691	8.93106e-16	5.47556e-14	up	SOCS3	suppressor of cytokine signaling 3 [Source:HGNC Symbol;Acc:HGNC:19391]	GO:0060708;GO:0060707;GO:0060674;GO:0060670;GO:0050728;GO:0046627;GO:0045597;GO:0045595;GO:0042532;GO:0009968;GO:0001932;GO:0001784;GO:0005515;GO:0035556;GO:0016567;GO:0005622;GO:0043066;GO:0005737;GO:0007259;GO:0005829;GO:0040008;GO:0019221;GO:0006469;GO:0004860;GO:0046426;GO:0060334;GO:0043687	K04696-ko04120 Ubiquitin mediated proteolysis;ko04630 Jak-STAT signaling pathway;ko04668 TNF signaling pathway;ko04910 Insulin signaling pathway;ko04920 Adipocytokine signaling pathway;ko04917 Prolactin signaling pathway;ko04380 Osteoclast differentiation;ko04930 Type II diabetes mellitus;ko04932 Non-alcoholic fatty liver disease (NAFLD);ko04931 Insulin resistance;ko05164 Influenza A;ko05160 Hepa…	KOG4566-Cytokine-inducible SH2 protein[T]
ENSG00000175229	0.196566	0.605903	-1.62407	0.00801599	0.0316521	down	GAL3ST3	galactose-3-O-sulfotransferase 3 [Source:HGNC Symbol;Acc:HGNC:24144]	GO:0009247;GO:0001733;GO:0005794;GO:0030246;GO:0016740;GO:0016021;GO:0016020;GO:0032580;GO:0006790;GO:0009311;GO:0030166;GO:0050656;GO:0050694;GO:0050698;GO:0005996;GO:0030309	-	-
ENSG00000087245	61.3406	156.886	-1.3548	5.82437e-07	8.63868e-06	down	MMP2	matrix metallopeptidase 2 [Source:HGNC Symbol;Acc:HGNC:7166]	GO:0005615;GO:0005576;GO:0006508;GO:0008233;GO:0005515;GO:0005739;GO:0016787;GO:0046872;GO:0008270;GO:0016020;GO:0005737;GO:0005634;GO:0005578;GO:0004222;GO:0008237;GO:0031012;GO:0004252;GO:0044267;GO:0030574;GO:0048013;GO:0001525;GO:0022617;GO:1904707;GO:0035987;GO:0030017;GO:0005886;GO:0071230;GO:0060346;GO:0048705;GO:0060325;GO:0045089;GO:0007566;GO:0001957;GO:0001955;GO:0001666	K01398-ko04670 Leukocyte transendothelial migration;ko04912 GnRH signaling pathway;ko04915 Estrogen signaling pathway;ko05200 Pathways in cancer;ko05205 Proteoglycans in cancer;ko05219 Bladder cancer;ko04933 AGE-RAGE signaling pathway in diabetic complications;ko01522 Endocrine resistance	KOG1565-Gelatinase A and related matrix metalloproteases[OW]
ENSG00000205867	0.948216	0.02732	5.11719	9.70554e-05	0.000776782	up	KRTAP5-2	keratin associated protein 5-2 [Source:HGNC Symbol;Acc:HGNC:23597]	GO:0005882;GO:0045095;GO:0005829;GO:0031424	-	-
ENSG00000144057	0.176594	0.582694	-1.7223	1.93714e-05	0.000191721	down	ST6GAL2	ST6 beta-galactoside alpha-2,6-sialyltransferase 2 [Source:HGNC Symbol;Acc:HGNC:10861]	GO:0005975;GO:0005794;GO:0097503;GO:0006486;GO:0016757;GO:0008373;GO:0003824;GO:0016740;GO:0016021;GO:0016020;GO:0007275;GO:0032580;GO:0000139;GO:0009311;GO:0003835;GO:0040007;GO:0018279	K00779-ko00510 N-Glycan biosynthesis;ko00514 Other types of O-glycan biosynthesis	KOG2692-Sialyltransferase[G]
ENSG00000164932	7.57461	33.3799	-2.13973	7.06332e-28	1.21998e-25	down	CTHRC1	collagen triple helix repeat containing 1 [Source:HGNC Symbol;Acc:HGNC:18831]	GO:0005737;GO:0005615;GO:0005578;GO:0090177;GO:0090103;GO:0090090;GO:0060122;GO:0060071;GO:0045669;GO:0043932;GO:0033690;GO:0032092;GO:0016477;GO:0017147;GO:0005109;GO:0005581;GO:0005576	-	-
ENSG00000174827	5.03445	23.2417	-2.20681	7.50958e-40	2.56652e-37	down	PDZK1	PDZ domain containing 1 [Source:HGNC Symbol;Acc:HGNC:8821]	GO:0005515;GO:0005886;GO:0016020;GO:0070062;GO:0008283;GO:0090314;GO:0015893;GO:0031526;GO:0030165;GO:0005215;GO:0015879;GO:0044070;GO:0006810;GO:0034767;GO:0045121;GO:0031528;GO:0016324;GO:0032403;GO:0005124	-	-
ENSG00000134824	60.736	121.501	-1.00035	6.20376e-05	0.000525308	down	FADS2	fatty acid desaturase 2 [Source:HGNC Symbol;Acc:HGNC:3575]	GO:0006633;GO:0006631;GO:0006629;GO:0005789;GO:0005783;GO:0055114;GO:0016491;GO:0016021;GO:0016020;GO:0006636;GO:0005887;GO:0036109;GO:0043651;GO:0016213;GO:0004768	K10226-ko01212 Fatty acid metabolism;ko00592 alpha-Linolenic acid metabolism;ko01040 Biosynthesis of unsaturated fatty acids;ko03320 PPAR signaling pathway	KOG4232-Delta 6-fatty acid desaturase/delta-8 sphingolipid desaturase[I]
ENSG00000143195	0.151005	0.750831	-2.31389	1.85682e-15	1.08458e-13	down	ILDR2	immunoglobulin like domain containing receptor 2 [Source:HGNC Symbol;Acc:HGNC:18131]	GO:0048873;GO:0031016;GO:0030154;GO:0030073;GO:0009749;GO:0005789;GO:0005783;GO:0016021;GO:0016020	-	-
ENSG00000198739	0.00586733	0.114452	-4.28589	0.0141152	0.0495374	down	LRRTM3	leucine rich repeat transmembrane neuronal 3 [Source:HGNC Symbol;Acc:HGNC:19410]	GO:1902004;GO:0051965;GO:0005886;GO:0016021;GO:0016020;GO:0030054;GO:0045202;GO:0045211;GO:0005737;GO:0004860;GO:0006469;GO:0019221;GO:0046426	-	KOG0619-FOG: Leucine rich repeat[R]
ENSG00000167549	15.7123	36.7522	-1.22594	4.99712e-12	1.88868e-10	down	CORO6	coronin 6 [Source:HGNC Symbol;Acc:HGNC:21356]	GO:0005515;GO:0051015;GO:0015629;GO:0030036	-	-
ENSG00000188153	0.813871	1.80541	-1.14946	7.31571e-05	0.000606358	down	COL4A5	collagen type IV alpha 5 chain [Source:HGNC Symbol;Acc:HGNC:2207]	GO:0031594;GO:0005605;GO:0005604;GO:0005587;GO:0038063;GO:0007528;GO:0005581;GO:0005576;GO:0005578;GO:0005201;GO:0030574;GO:0030198;GO:0005788	K06237-ko04151 PI3K-Akt signaling pathway;ko04512 ECM-receptor interaction;ko04510 Focal adhesion;ko04974 Protein digestion and absorption;ko05200 Pathways in cancer;ko05222 Small cell lung cancer;ko04933 AGE-RAGE signaling pathway in diabetic complications;ko05146 Amoebiasis	-
ENSG00000183160	0.437025	0.0190113	4.52278	0.000105307	0.000833274	up	TMEM119	transmembrane protein 119 [Source:HGNC Symbol;Acc:HGNC:27884]	GO:0005886;GO:0005783;GO:1903012;GO:0048515;GO:0045669;GO:0033690;GO:0030501;GO:0007283;GO:0001649;GO:0005789;GO:0016021;GO:0016020;GO:0005737;GO:0030154;GO:0001503;GO:0003674;GO:0008150;GO:0005575;GO:0031214	-	-
ENSG00000188157	180.783	422.14	-1.22347	1.67995e-25	2.64558e-23	down	AGRN	agrin [Source:HGNC Symbol;Acc:HGNC:329]	GO:0005509;GO:0005576;GO:0007165;GO:0007010;GO:0005515;GO:0005886;GO:0005829;GO:0016021;GO:0016020;GO:0043236;GO:0007275;GO:0005578;GO:0030054;GO:0045202;GO:0030154;GO:0007213;GO:0043113;GO:0043547;GO:0045944;GO:0070062;GO:0031012;GO:0043202;GO:0002162;GO:0005200;GO:0033691;GO:0035374;GO:0043395;GO:0001523;GO:0006024;GO:0006027;GO:0030198;GO:0030203;GO:0045162;GO:0045887;GO:0050808;GO:0051491;GO:…	-	-
ENSG00000102879	2.345	6.60243	-1.49341	1.53475e-05	0.000157024	down	CORO1A	coronin 1A [Source:HGNC Symbol;Acc:HGNC:2252]	GO:0051015;GO:0001845;GO:0030595;GO:0031252;GO:0030424;GO:0005911;GO:0015629;GO:0005886;GO:0005769;GO:0071353;GO:0001772;GO:0061502;GO:0051279;GO:0050870;GO:0048873;GO:0043524;GO:0043029;GO:0042102;GO:0034097;GO:0038180;GO:0032796;GO:0031339;GO:0030833;GO:0030335;GO:0016477;GO:0008360;GO:0008064;GO:0007015;GO:0006816;GO:0042802;GO:0008092;GO:0005515;GO:0042803;GO:0003779;GO:0005829;GO:0016020;GO:…	K13882-ko04145 Phagosome;ko05152 Tuberculosis	KOG0303-Actin-binding protein Coronin, contains WD40 repeats[Z]
ENSG00000133216	25.2639	53.2712	-1.07628	3.84695e-20	3.88639e-18	down	EPHB2	EPH receptor B2 [Source:HGNC Symbol;Acc:HGNC:3393]	GO:0098794;GO:0004714;GO:0005515;GO:0005886;GO:0005887;GO:0007169;GO:0005003;GO:0004713;GO:0016310;GO:0016301;GO:0016740;GO:0005634;GO:0006468;GO:0005524;GO:0000166;GO:0004672;GO:0016021;GO:0016020;GO:0007275;GO:0007399;GO:0030425;GO:0042995;GO:0005576;GO:0005829;GO:0030424;GO:0048013;GO:0060997;GO:0060021;GO:0001525;GO:0007411;GO:0071679;GO:0051965;GO:0042472;GO:0018108;GO:0005005;GO:0001655;GO:…	K05111-ko04360 Axon guidance	KOG0196-Tyrosine kinase, EPH (ephrin) receptor family[T]
ENSG00000156042	2.69868	1.26016	1.09865	0.00589521	0.024596	up	CFAP70	cilia and flagella associated protein 70 [Source:HGNC Symbol;Acc:HGNC:30726]	GO:0042995;GO:0005929;GO:0003674;GO:0008150;GO:0070062	-	-
ENSG00000139714	0.196787	0.691914	-1.81396	0.00601638	0.0250236	down	MORN3	MORN repeat containing 3 [Source:HGNC Symbol;Acc:HGNC:29807]	GO:0005515;GO:0005634	-	KOG0231-Junctional membrane complex protein Junctophilin and related MORN repeat proteins[R]
ENSG00000101188	4.41292	12.4186	-1.4927	5.88557e-15	3.27128e-13	down	NTSR1	neurotensin receptor 1 [Source:HGNC Symbol;Acc:HGNC:8039]	GO:0045202;GO:0044309;GO:0043679;GO:0043204;GO:0043198;GO:0043197;GO:0043195;GO:0043025;GO:0032280;GO:0030425;GO:0030424;GO:0009986;GO:0009898;GO:0005886;GO:0005794;GO:0005783;GO:0005739;GO:0005737;GO:2001259;GO:0098900;GO:0098712;GO:0097151;GO:0090238;GO:0071545;GO:0070779;GO:0060732;GO:0051930;GO:0051281;GO:0051280;GO:0050965;GO:0043576;GO:0043065;GO:0033993;GO:0014054;GO:0014049;GO:0008344;GO:…	K04211-ko04020 Calcium signaling pathway;ko04080 Neuroactive ligand-receptor interaction	KOG3656-FOG: 7 transmembrane receptor[R]
ENSG00000183128	2.70941	8.22298	-1.60168	1.57449e-11	5.52205e-10	down	CALHM3	calcium homeostasis modulator 3 [Source:HGNC Symbol;Acc:HGNC:23458]	GO:0006811;GO:0098655;GO:0016021;GO:0016020;GO:0006810;GO:0005887;GO:0034220;GO:0005261	-	-
ENSG00000081041	9.30276	1.29401	2.84581	5.01697e-21	5.51969e-19	up	CXCL2	C-X-C motif chemokine ligand 2 [Source:HGNC Symbol;Acc:HGNC:4603]	GO:0006955;GO:0005576;GO:0005515;GO:0006935;GO:0005125;GO:0005615;GO:0006954;GO:0008009;GO:0006952;GO:0060326;GO:0007186;GO:0070098;GO:0032496;GO:0042127;GO:0045236;GO:0090023;GO:0002237	K05505-ko04668 TNF signaling pathway;ko04060 Cytokine-cytokine receptor interaction;ko04062 Chemokine signaling pathway;ko05132 Salmonella infection;ko05134 Legionellosis	-
ENSG00000188523	0.269653	0.00749733	5.16858	0.00443311	0.0194987	up	CFAP77	cilia and flagella associated protein 77 [Source:HGNC Symbol;Acc:HGNC:33776]	GO:0005515;GO:0042995;GO:0005929	-	-
ENSG00000060558	0.0001	0.18508	-10.8539	0.00292275	0.0139229	down	GNA15	G protein subunit alpha 15 [Source:HGNC Symbol;Acc:HGNC:4383]	GO:0007204;GO:0007200;GO:0004871;GO:0031683;GO:0019001;GO:0001664;GO:0003924;GO:0007165;GO:0005525;GO:0007186;GO:0000166;GO:0046872;GO:0005886;GO:0007188;GO:0005834;GO:0030168;GO:0060158;GO:0007202;GO:0007207	-	-
ENSG00000234719	11.9652	3.7633	1.66877	5.63809e-06	6.56741e-05	up	NPIPB2	nuclear pore complex interacting protein family, member B2 [Source:HGNC Symbol;Acc:HGNC:37451]	GO:0005654;GO:0005634	-	-
ENSG00000271383	35.6689	17.3668	1.03833	2.54845e-34	6.3962e-32	up	NBPF19	NBPF member 19 [Source:HGNC Symbol;Acc:HGNC:31999]	GO:0005737	-	-
ENSG00000170442	1.14142	2.77302	-1.28063	3.87453e-05	0.000350431	down	KRT86	keratin 86 [Source:HGNC Symbol;Acc:HGNC:6463]	GO:0005882;GO:0005198;GO:0005515;GO:0005615;GO:0045095;GO:0005829;GO:0070062;GO:0031424;GO:0070268	-	-
ENSG00000104907	78.8772	35.0987	1.16819	5.95492e-20	5.72778e-18	up	TRMT1	tRNA methyltransferase 1 [Source:HGNC Symbol;Acc:HGNC:25980]	GO:0005515;GO:0046872;GO:0032259;GO:0008033;GO:0016740;GO:0008168;GO:0003723;GO:0004809;GO:0005634;GO:0005739;GO:0000049;GO:0006400;GO:0005654;GO:0002940;GO:0030488	-	KOG1253-tRNA methyltransferase[J]
ENSG00000106333	1.85586	4.04432	-1.12381	3.82517e-05	0.000346944	down	PCOLCE	procollagen C-endopeptidase enhancer [Source:HGNC Symbol;Acc:HGNC:8738]	GO:0005615;GO:0006508;GO:0005576;GO:0005515;GO:0005518;GO:0008201;GO:0010952;GO:0070062;GO:0031012;GO:0016504;GO:0007275	-	-
ENSG00000111885	4.82855	9.96268	-1.04494	3.09229e-12	1.20562e-10	down	MAN1A1	mannosidase alpha class 1A member 1 [Source:HGNC Symbol;Acc:HGNC:6821]	GO:0000139;GO:0016798;GO:0008152;GO:0005794;GO:0005509;GO:0016787;GO:0005829;GO:0016020;GO:0016021;GO:0004571;GO:0006486;GO:0070062;GO:0005783;GO:0005793;GO:1904381;GO:0015923;GO:0006491	K01230-ko00510 N-Glycan biosynthesis;ko00513 Various types of N-glycan biosynthesis;ko04141 Protein processing in endoplasmic reticulum	KOG2431-1, 2-alpha-mannosidase[G]
ENSG00000168672	16.5843	39.3317	-1.24587	1.26508e-13	6.08414e-12	down	FAM84B	family with sequence similarity 84 member B [Source:HGNC Symbol;Acc:HGNC:24166]	GO:0005515;GO:0005737;GO:0005886	-	-
ENSG00000179029	8.47875	19.3845	-1.19298	0.00194066	0.00985232	down	TMEM107	transmembrane protein 107 [Source:HGNC Symbol;Acc:HGNC:28128]	GO:0016021;GO:0016020;GO:0007275;GO:0060271;GO:0003674;GO:0008150;GO:0005575;GO:0030030;GO:0035869;GO:1905515;GO:1904491;GO:0042733;GO:0021532	-	-
ENSG00000271605	1.71342	6.49845	-1.92322	3.47913e-07	5.42576e-06	down	MILR1	mast cell immunoglobulin like receptor 1 [Source:HGNC Symbol;Acc:HGNC:27570]	GO:0005886;GO:0016021;GO:0016020;GO:0033004;GO:0043303;GO:0042629;GO:0005887	-	-
ENSG00000187091	1.97807	4.27424	-1.11157	1.39717e-06	1.89551e-05	down	PLCD1	phospholipase C delta 1 [Source:HGNC Symbol;Acc:HGNC:9060]	GO:0005829;GO:0005737;GO:0060716;GO:0042127;GO:0001525;GO:1901981;GO:0070300;GO:0004629;GO:0001786;GO:0007165;GO:0004871;GO:0006629;GO:0016042;GO:0005509;GO:0035556;GO:0016787;GO:0046872;GO:0008081;GO:0005886;GO:0004435;GO:0070062;GO:0043647;GO:0032794;GO:0006644	K05857-ko00562 Inositol phosphate metabolism;ko04020 Calcium signaling pathway;ko04070 Phosphatidylinositol signaling system;ko04919 Thyroid hormone signaling pathway;ko04933 AGE-RAGE signaling pathway in diabetic complications	KOG0169-Phosphoinositide-specific phospholipase C[T]
ENSG00000188818	13.5576	5.627	1.26866	6.54278e-12	2.41601e-10	up	ZDHHC11	zinc finger DHHC-type containing 11 [Source:HGNC Symbol;Acc:HGNC:19158]	GO:0019706;GO:0016746;GO:0005783;GO:0016740;GO:0016021;GO:0016020	-	KOG1311-DHHC-type Zn-finger proteins[R]
ENSG00000166145	7.28314	17.1588	-1.23632	7.96157e-08	1.44832e-06	down	SPINT1	serine peptidase inhibitor, Kunitz type 1 [Source:HGNC Symbol;Acc:HGNC:11246]	GO:0005576;GO:0010951;GO:0004867;GO:0005615;GO:0030414;GO:0010466;GO:0070062;GO:0016020;GO:0005886;GO:2000178;GO:0071773;GO:0060674;GO:0060670;GO:0045687;GO:0030198;GO:0001892;GO:0001843;GO:0016021	K15619-ko05202 Transcriptional misregulation in cancers	KOG4295-Serine proteinase inhibitor (KU family)[O]
ENSG00000166143	0.406383	0.0001	11.9886	0.00311127	0.0146754	up	PPP1R14D	protein phosphatase 1 regulatory inhibitor subunit 14D [Source:HGNC Symbol;Acc:HGNC:14953]	GO:0043086;GO:0005737;GO:0004864;GO:0042325;GO:0035304	-	-
ENSG00000187098	16.9828	8.00653	1.08483	1.31054e-10	3.90562e-09	up	MITF	melanogenesis associated transcription factor [Source:HGNC Symbol;Acc:HGNC:7105]	GO:0006355;GO:0006351;GO:0003700;GO:0003677;GO:0006357;GO:0042981;GO:0045670;GO:0006366;GO:0046983;GO:0005634;GO:0007275;GO:0045893;GO:0030318;GO:0043473;GO:0097531;GO:0005515;GO:0000978;GO:0045944;GO:0005654;GO:0000122;GO:0043234;GO:0070888;GO:0010628;GO:0001077;GO:0006461;GO:0016925;GO:0001227;GO:2000144;GO:2001141	K09455-ko04916 Melanogenesis;ko04380 Osteoclast differentiation;ko05200 Pathways in cancer;ko05218 Melanoma	KOG1318-Helix loop helix transcription factor EB[K]
ENSG00000204262	12.0684	25.2386	-1.06439	4.28308e-20	4.27324e-18	down	COL5A2	collagen type V alpha 2 chain [Source:HGNC Symbol;Acc:HGNC:2210]	GO:0031012;GO:0005615;GO:0005581;GO:0071230;GO:0043588;GO:0030199;GO:0001503;GO:0001501;GO:0046332;GO:0005576;GO:0046872;GO:0005578;GO:0005201;GO:0003674;GO:0030574;GO:0030198;GO:0005788;GO:0048592;GO:1903225;GO:0005588	K19721-ko04974 Protein digestion and absorption	KOG3544-Collagens (type IV and type XIII), and related proteins[W]
ENSG00000154646	0.282509	0.658705	-1.22134	0.00311177	0.0146754	down	TMPRSS15	transmembrane protease, serine 15 [Source:HGNC Symbol;Acc:HGNC:9490]	GO:0004252;GO:0006508;GO:0008233;GO:0016787;GO:0016020;GO:0016021;GO:0005044;GO:0006898;GO:0008236;GO:0005515;GO:0005903	-	KOG3627-Trypsin[E]
ENSG00000175315	0.147808	1.16366	-2.97686	0.00657993	0.0269557	down	CST6	cystatin E/M [Source:HGNC Symbol;Acc:HGNC:2478]	GO:0001533;GO:0008544;GO:0005576;GO:0010951;GO:0004869;GO:0030414;GO:0010466;GO:0070062;GO:0009653	-	-
ENSG00000166147	25.8283	66.0444	-1.35448	1.45154e-43	6.13579e-41	down	FBN1	fibrillin 1 [Source:HGNC Symbol;Acc:HGNC:3603]	GO:0005509;GO:0005578;GO:0005201;GO:0031012;GO:0005615;GO:0005576;GO:0001527;GO:2001205;GO:1990314;GO:0071560;GO:0045671;GO:0035583;GO:0035582;GO:0001822;GO:0001656;GO:0005515;GO:0005179;GO:0005604;GO:0008201;GO:0070062;GO:0044267;GO:0001501;GO:0007507;GO:0030198;GO:0032403;GO:0005788;GO:0005178;GO:0022617;GO:0043687;GO:0033627;GO:0043010;GO:0030023;GO:0048048;GO:0048050;GO:0090287	-	-
ENSG00000185339	15.3342	36.8184	-1.26368	3.73941e-18	2.97357e-16	down	TCN2	transcobalamin 2 [Source:HGNC Symbol;Acc:HGNC:11653]	GO:0005615;GO:0005576;GO:0006811;GO:0046872;GO:0006810;GO:0031419;GO:0005515;GO:0070062;GO:0015889;GO:0043202;GO:0009235;GO:0005768;GO:0006824	K14619-ko04977 Vitamin digestion and absorption	-
ENSG00000132874	1.02057	2.54137	-1.31624	0.000886686	0.0051307	down	SLC14A2	solute carrier family 14 member 2 [Source:HGNC Symbol;Acc:HGNC:10919]	GO:0005886;GO:0016021;GO:0016020;GO:0006810;GO:0055085;GO:0015204;GO:0071918;GO:0016324;GO:0015840;GO:0050839	-	-
ENSG00000175567	18.6832	49.4961	-1.40557	2.72312e-11	9.18938e-10	down	UCP2	uncoupling protein 2 [Source:HGNC Symbol;Acc:HGNC:12518]	GO:0005739;GO:0005737;GO:0097421;GO:0070542;GO:0071333;GO:0061179;GO:0043066;GO:0051881;GO:0034198;GO:0032870;GO:0032869;GO:0010942;GO:0009749;GO:0007568;GO:0007565;GO:0006839;GO:0001666;GO:0000303;GO:0005515;GO:0005743;GO:0016021;GO:0016020;GO:0006810;GO:0031966;GO:0015992;GO:0009409;GO:0017077;GO:1990542;GO:1990845	-	KOG0753-Mitochondrial fatty acid anion carrier protein/Uncoupling protein[C]
ENSG00000134775	21.2445	48.0303	-1.17685	3.11801e-13	1.38355e-11	down	FHOD3	formin homology 2 domain containing 3 [Source:HGNC Symbol;Acc:HGNC:26178]	GO:0005515;GO:0003779;GO:0007015;GO:0005737;GO:0005856;GO:0030018;GO:0030017;GO:0005865;GO:0055003;GO:0051639;GO:0045214;GO:0030837	-	KOG1925-Rac1 GTPase effector FHOS[TZ]
ENSG00000131097	2.08351	0.462118	2.17268	0.000640394	0.00389888	up	HIGD1B	HIG1 hypoxia inducible domain family member 1B [Source:HGNC Symbol;Acc:HGNC:24318]	GO:0016021;GO:0016020	-	KOG4431-Uncharacterized protein, induced by hypoxia [R]
ENSG00000196611	191.817	786.174	-2.03512	2.38866e-118	7.67381e-115	down	MMP1	matrix metallopeptidase 1 [Source:HGNC Symbol;Acc:HGNC:7155]	GO:0005576;GO:0006508;GO:0008233;GO:0005509;GO:0016787;GO:0046872;GO:0008270;GO:0005578;GO:0004222;GO:0008237;GO:0031012;GO:0004252;GO:0050900;GO:0044267;GO:0032461;GO:0030574;GO:0016032;GO:0022617;GO:0004175	K01388-ko03320 PPAR signaling pathway;ko05200 Pathways in cancer;ko05219 Bladder cancer;ko05323 Rheumatoid arthritis	KOG1565-Gelatinase A and related matrix metalloproteases[OW]
ENSG00000265190	3.042	6.19164	-1.0253	5.36836e-05	0.000464612	down	ANXA8	annexin A8 [Source:HGNC Symbol;Acc:HGNC:546]	GO:0005886;GO:0005829;GO:0005509;GO:0046872;GO:0005544;GO:0031902;GO:0051015;GO:0016197;GO:0005546;GO:0005547;GO:0043325;GO:0007596;GO:0007599;GO:0007032;GO:1900004;GO:1900138	-	KOG0819-Annexin[U]
ENSG00000105519	16.227	45.6239	-1.4914	1.49425e-07	2.55886e-06	down	CAPS	calcyphosine [Source:HGNC Symbol;Acc:HGNC:1487]	GO:0005509	-	KOG0032-Ca2+/calmodulin-dependent protein kinase, EF-Hand protein superfamily[T]
ENSG00000109819	0.425307	0.20324	1.06532	0.00474532	0.02059	up	PPARGC1A	PPARG coactivator 1 alpha [Source:HGNC Symbol;Acc:HGNC:9237]	GO:1990844;GO:0097440;GO:1990843;GO:0043025;GO:0005829;GO:0022626;GO:0005719;GO:0005737;GO:0005634;GO:2001171;GO:2000507;GO:2000310;GO:2000272;GO:1990845;GO:2000184;GO:1904640;GO:1904639;GO:1904637;GO:1904635;GO:1901863;GO:1901860;GO:1901857;GO:1901558;GO:0097067;GO:0097066;GO:0090258;GO:0071873;GO:0071871;GO:0071560;GO:0071456;GO:0071398;GO:0071392;GO:0071372;GO:0071356;GO:0071354;GO:0071333;GO:…	K07202-ko04152 AMPK signaling pathway;ko04910 Insulin signaling pathway;ko04922 Glucagon signaling pathway;ko04920 Adipocytokine signaling pathway;ko04211 Longevity regulating pathway - mammal;ko05016 Huntington's disease;ko04931 Insulin resistance	-
ENSG00000108947	1.88641	4.55219	-1.27092	4.6076e-11	1.49822e-09	down	EFNB3	ephrin B3 [Source:HGNC Symbol;Acc:HGNC:3228]	GO:0031295;GO:0016198;GO:0007628;GO:0007411;GO:0005886;GO:0016020;GO:0016021;GO:0007275;GO:0007399;GO:0030154;GO:0046718;GO:0005887;GO:0016032;GO:0007267;GO:0048013;GO:0001618;GO:0005005;GO:0046875	K05463-ko04360 Axon guidance	KOG3858-Ephrin, ligand for Eph receptor tyrosine kinase[T]
ENSG00000119632	21.1739	60.3322	-1.51064	1.80637e-05	0.000180334	down	IFI27L2	interferon alpha inducible protein 27 like 2 [Source:HGNC Symbol;Acc:HGNC:19753]	GO:0016021;GO:0016020	-	-
ENSG00000080823	30.6588	10.018	1.61371	2.52947e-42	9.90998e-40	up	MOK	MOK protein kinase [Source:HGNC Symbol;Acc:HGNC:9833]	GO:0006468;GO:0005524;GO:0004672;GO:0016310;GO:0016301;GO:0016740;GO:0004674;GO:0000166;GO:0046872;GO:0005737;GO:0005634;GO:0051726;GO:0042995;GO:0035556;GO:0005929;GO:0010468;GO:0007165;GO:0004693;GO:0097546	-	KOG0661-MAPK related serine/threonine protein kinase[T]
ENSG00000165801	12.2576	26.2915	-1.10092	8.12423e-21	8.58549e-19	down	ARHGEF40	Rho guanine nucleotide exchange factor 40 [Source:HGNC Symbol;Acc:HGNC:25516]	GO:0043547;GO:0035023;GO:0005089;GO:0005737;GO:0005085	-	KOG0689-Guanine nucleotide exchange factor for Rho and Rac GTPases[T]
ENSG00000165555	1.07641	0.435394	1.30583	0.00334377	0.0155819	up	NOXRED1	NADP dependent oxidoreductase domain containing 1 [Source:HGNC Symbol;Acc:HGNC:20487]	GO:0055114;GO:0016491;GO:0004735;GO:0006561;GO:0003674;GO:0008150;GO:0005575	-	KOG3124-Pyrroline-5-carboxylate reductase[E]
ENSG00000205307	5.70684	2.00055	1.5123	3.02911e-05	0.000283052	up	SAP25	Sin3A associated protein 25 [Source:HGNC Symbol;Acc:HGNC:41908]	GO:0006355;GO:0006351;GO:0005737;GO:0005634	-	-
ENSG00000213578	0.386204	0.0001	11.9151	1.1557e-05	0.000122131	up	CPLX3	complexin 3 [Source:HGNC Symbol;Acc:HGNC:27652]	GO:0045202;GO:0016020;GO:0005886;GO:0005829;GO:0046928;GO:0030073;GO:0016079;GO:0005326;GO:0000149;GO:0006810;GO:0006836;GO:0030054;GO:0098793;GO:0006887;GO:0019905	K15295-ko04721 Synaptic vesicle cycle	-
ENSG00000221866	0.123013	0.598455	-2.28243	4.84832e-13	2.07124e-11	down	PLXNA4	plexin A4 [Source:HGNC Symbol;Acc:HGNC:9102]	GO:1902287;GO:0071526;GO:0050923;GO:0048841;GO:0048485;GO:0048812;GO:0021960;GO:0021793;GO:0021785;GO:0021784;GO:0021644;GO:0021636;GO:0021637;GO:0021615;GO:0021610;GO:0021612;GO:0021602;GO:0008045;GO:0007399;GO:0007411;GO:0017154;GO:0005886;GO:0007165;GO:0016020;GO:0016021;GO:0002116	K06820-ko04360 Axon guidance	KOG3610-Plexins (functional semaphorin receptors)[T]
ENSG00000273706	27.5588	71.6472	-1.3784	1.91354e-18	1.58439e-16	down	LHX1	LIM homeobox 1 [Source:HGNC Symbol;Acc:HGNC:6593]	GO:0043234;GO:0005634;GO:0005622;GO:2000768;GO:2000744;GO:2000543;GO:0097477;GO:0090190;GO:0090009;GO:0072284;GO:0072283;GO:0072278;GO:0072224;GO:0072178;GO:0072177;GO:0072164;GO:0072077;GO:0072050;GO:0072049;GO:0072001;GO:0061205;GO:0060429;GO:0060322;GO:0060068;GO:0060067;GO:0060066;GO:0060065;GO:0060059;GO:0060041;GO:0048793;GO:0048703;GO:0048646;GO:0045893;GO:0045892;GO:0044344;GO:0040019;GO:…	-	KOG0490-Transcription factor, contains HOX domain[R]
ENSG00000260729	0.010636	0.276102	-4.69817	0.00035842	0.00241093	down	AC009690.1	-	GO:0004553;GO:0005975	-	-
ENSG00000106688	3.14463	6.32433	-1.00802	5.2464e-08	9.85647e-07	down	SLC1A1	solute carrier family 1 member 1 [Source:HGNC Symbol;Acc:HGNC:10939]	GO:0005886;GO:0051260;GO:0015813;GO:0010460;GO:0016595;GO:0015501;GO:0005313;GO:0005515;GO:0015293;GO:0016021;GO:0016020;GO:0006810;GO:0070062;GO:0005887;GO:0016324;GO:0005314;GO:0015171;GO:0006811;GO:0014047;GO:0007268;GO:0051938;GO:0070779;GO:0033229;GO:0042883;GO:0089711;GO:1903712;GO:0055085	K05612-ko04974 Protein digestion and absorption;ko04724 Glutamatergic synapse	KOG3787-Glutamate/aspartate and neutral amino acid transporters[E]
ENSG00000140365	51.8105	111.719	-1.10856	0.00655716	0.0268693	down	COMMD4	COMM domain containing 4 [Source:HGNC Symbol;Acc:HGNC:26027]	GO:0005515;GO:0006355;GO:0006351;GO:0005737;GO:0005634	-	-
ENSG00000156574	0.467005	0.056774	3.04014	0.000743853	0.00443194	up	NODAL	nodal growth differentiation factor [Source:HGNC Symbol;Acc:HGNC:7865]	GO:0005576;GO:1900164;GO:0090010;GO:0090009;GO:0060802;GO:0060460;GO:0060395;GO:0060137;GO:0060136;GO:0055123;GO:0048859;GO:0048729;GO:0048701;GO:0048646;GO:0048546;GO:0048382;GO:0048327;GO:0045944;GO:0045766;GO:0045596;GO:0045165;GO:0042074;GO:0038092;GO:0035050;GO:0033505;GO:0030324;GO:0019827;GO:0016477;GO:0010721;GO:0010470;GO:0010085;GO:0009966;GO:0009952;GO:0009948;GO:0009880;GO:0008284;GO:…	K04666-ko04350 TGF-beta signaling pathway;ko04550 Signaling pathways regulating pluripotency of stem cells	KOG3900-Transforming growth factor beta, bone morphogenetic protein and related proteins[T]
ENSG00000179148	0.908121	0.0345933	4.71432	3.33706e-11	1.1121e-09	up	ALOXE3	arachidonate lipoxygenase 3 [Source:HGNC Symbol;Acc:HGNC:13743]	GO:0046872;GO:0055114;GO:0016491;GO:0051213;GO:0016702;GO:0005515;GO:0005506;GO:0006631;GO:0006629;GO:0016829;GO:0016853;GO:0005737;GO:0006665;GO:0005829;GO:0045444;GO:0061436;GO:0019369;GO:0019372;GO:0051122;GO:0035357;GO:0043651;GO:0046513;GO:0019233;GO:0051120	-	-
ENSG00000213626	37.7566	84.3856	-1.16027	7.36519e-15	4.06553e-13	down	LBH	limb bud and heart development [Source:HGNC Symbol;Acc:HGNC:29532]	GO:0005634;GO:2000737;GO:2000103;GO:1904677;GO:1904674;GO:0060644;GO:0045893;GO:0033147;GO:0030879;GO:0010468;GO:0006355;GO:0006351;GO:0005737;GO:0007275;GO:0030193	-	-
ENSG00000137673	15.9244	45.064	-1.50073	1.55351e-13	7.33943e-12	down	MMP7	matrix metallopeptidase 7 [Source:HGNC Symbol;Acc:HGNC:7174]	GO:0009986;GO:0005615;GO:0071260;GO:0060135;GO:0044849;GO:0031667;GO:0007568;GO:0008237;GO:0008201;GO:0006508;GO:0005576;GO:0008233;GO:0005515;GO:0016787;GO:0046872;GO:0008270;GO:0005578;GO:0004222;GO:0031012;GO:0004252;GO:0070062;GO:0030574;GO:0022617	K01397-ko04310 Wnt signaling pathway	KOG1565-Gelatinase A and related matrix metalloproteases[OW]
ENSG00000177697	362.777	738.775	-1.02605	1.79035e-05	0.000179068	down	CD151	CD151 molecule (Raph blood group) [Source:HGNC Symbol;Acc:HGNC:1630]	GO:0042098;GO:0016477;GO:0005515;GO:0016021;GO:0016020;GO:0005925;GO:0005886;GO:0005829;GO:0007166;GO:0005887;GO:0007155;GO:0005178;GO:0005604;GO:0031581	-	KOG3882-Tetraspanin family integral membrane protein[R]
ENSG00000127870	29.2469	13.1058	1.15808	0.000918653	0.00528711	up	RNF6	ring finger protein 6 [Source:HGNC Symbol;Acc:HGNC:10069]	GO:0005515;GO:0006355;GO:0031965;GO:0016567;GO:0016740;GO:0046872;GO:0008270;GO:0043231;GO:0005737;GO:0005634;GO:0006511;GO:0045893;GO:0042995;GO:0030424;GO:0061630;GO:0043161;GO:0004842;GO:0016605;GO:0070936;GO:0050681;GO:0085020;GO:0060765;GO:0030517;GO:0044314;GO:0003677	-	KOG0800-FOG: Predicted E3 ubiquitin ligase[O]
ENSG00000275395	0.301161	0.127053	1.2451	0.00132938	0.0071971	up	FCGBP	Fc fragment of IgG binding protein [Source:HGNC Symbol;Acc:HGNC:13572]	-	-	-
ENSG00000108684	0.447606	0.0904047	2.30776	0.000577276	0.00358715	up	ASIC2	acid sensing ion channel subunit 2 [Source:HGNC Symbol;Acc:HGNC:99]	GO:0045202;GO:0043197;GO:0043025;GO:0043005;GO:0016021;GO:0005887;GO:0051965;GO:0050974;GO:0043066;GO:0042391;GO:0035418;GO:0034765;GO:0034220;GO:0019229;GO:0010447;GO:0009612;GO:0007605;GO:0007602;GO:0006814;GO:0006812;GO:0003026;GO:0022839;GO:0015280;GO:0005261;GO:0005216;GO:0035725;GO:0005515;GO:0005886;GO:0006811;GO:0098655;GO:0016020;GO:0006810;GO:0005272;GO:0007417;GO:0007268;GO:0007422;GO:…	K04828-ko04742 Taste transduction;ko04750 Inflammatory mediator regulation of TRP channels	-
ENSG00000011028	65.8783	185.266	-1.49172	1.24394e-43	5.4004e-41	down	MRC2	mannose receptor C type 2 [Source:HGNC Symbol;Acc:HGNC:16875]	GO:0030246;GO:0016021;GO:0016020;GO:0005925;GO:0007165;GO:0004888;GO:0005887;GO:0005515;GO:0006897;GO:0030574;GO:0005518;GO:0001649	K06560-ko04145 Phagosome;ko05152 Tuberculosis	-
ENSG00000154319	29.7937	14.5931	1.02972	9.94293e-11	3.05379e-09	up	FAM167A	family with sequence similarity 167 member A [Source:HGNC Symbol;Acc:HGNC:15549]	GO:0005515;GO:0005783	-	-
ENSG00000125046	2.44663	0.724661	1.75542	5.06666e-07	7.64904e-06	up	SSUH2	ssu-2 homolog (C. elegans) [Source:HGNC Symbol;Acc:HGNC:24809]	GO:0005737;GO:0005634;GO:0042476	-	KOG2813-Predicted molecular chaperone, contains DnaJ domain[O]
ENSG00000170835	3.02713	1.38554	1.1275	0.000113564	0.000887748	up	CEL	carboxyl ester lipase [Source:HGNC Symbol;Acc:HGNC:1848]	GO:0046514;GO:0006629;GO:0016787;GO:0016788	-	-
ENSG00000152661	18.1737	53.3014	-1.55232	1.77657e-29	3.39727e-27	down	GJA1	gap junction protein alpha 1 [Source:HGNC Symbol;Acc:HGNC:4274]	GO:0045121;GO:0043234;GO:0016020;GO:0005922;GO:0005921;GO:0005916;GO:0005886;GO:0005794;GO:0005771;GO:0005770;GO:0005769;GO:0005768;GO:0005764;GO:0005741;GO:0005737;GO:2000987;GO:2000810;GO:2000279;GO:1905867;GO:0097755;GO:0071260;GO:0061045;GO:0060044;GO:0055085;GO:0051924;GO:0051259;GO:0048812;GO:0046697;GO:0045907;GO:0045732;GO:0043434;GO:0034405;GO:0032526;GO:0032496;GO:0032024;GO:0030308;GO:…	K07372-ko04540 Gap junction;ko05412 Arrhythmogenic right ventricular cardiomyopathy (ARVC)	-
ENSG00000135116	1.28202	0.210827	2.60429	4.53541e-17	3.29649e-15	up	HRK	harakiri, BCL2 interacting protein [Source:HGNC Symbol;Acc:HGNC:5185]	GO:0005515;GO:0005739;GO:0042981;GO:0016021;GO:0016020;GO:0006915;GO:0043065;GO:0032464;GO:0090200	K02512-ko04210 Apoptosis	-
ENSG00000130052	0.493373	1.41586	-1.52093	1.85878e-05	0.000184877	down	STARD8	StAR related lipid transfer domain containing 8 [Source:HGNC Symbol;Acc:HGNC:19161]	GO:0008289;GO:0043547;GO:0007165;GO:0030054;GO:0005925;GO:0005096;GO:0005829;GO:0051056	-	KOG2200-Tumour suppressor protein p122-RhoGAP/DLC1[T]
ENSG00000129675	1.91484	3.94193	-1.04167	5.56669e-05	0.000478938	down	ARHGEF6	Rac/Cdc42 guanine nucleotide exchange factor 6 [Source:HGNC Symbol;Acc:HGNC:685]	GO:0005515;GO:0043547;GO:0035023;GO:0005089;GO:0006915;GO:0005085;GO:0042995;GO:0005096;GO:0005829;GO:0030027;GO:0051056;GO:0005622;GO:0030032;GO:0043065;GO:0007254	K05729-ko04810 Regulation of actin cytoskeleton;ko05212 Pancreatic cancer	KOG2070-Guanine nucleotide exchange factor[F]
ENSG00000063438	2.85016	0.763463	1.90041	8.97465e-05	0.000724785	up	AHRR	aryl-hydrocarbon receptor repressor [Source:HGNC Symbol;Acc:HGNC:346]	GO:0006355;GO:0006351;GO:0003677;GO:0046983;GO:0005654;GO:0005829;GO:0005737;GO:0005634;GO:0000122;GO:0001191;GO:0006805;GO:0009410	-	KOG3560-Aryl-hydrocarbon receptor[K]
ENSG00000011105	12.4851	27.9085	-1.1605	4.24289e-09	1.00226e-07	down	TSPAN9	tetraspanin 9 [Source:HGNC Symbol;Acc:HGNC:21640]	GO:0016020;GO:0005886;GO:0016021;GO:0005925;GO:0005887;GO:0003674;GO:0008150;GO:0007166;GO:0097197	-	KOG3882-Tetraspanin family integral membrane protein[R]
ENSG00000122861	107.263	441.505	-2.04128	1.78446e-59	1.24625e-56	down	PLAU	plasminogen activator, urokinase [Source:HGNC Symbol;Acc:HGNC:9052]	GO:0042730;GO:0042127;GO:0031639;GO:0014909;GO:0001666;GO:0004252;GO:0005576;GO:0006508;GO:0008233;GO:0016787;GO:0008236;GO:0005925;GO:0005886;GO:0005515;GO:0070062;GO:0043312;GO:0035579;GO:0070821;GO:0009986;GO:0006935;GO:0007165;GO:0007596;GO:0007599;GO:0005615;GO:0010469;GO:0014910;GO:0030335;GO:0033628;GO:0061041;GO:2000097	-	-
ENSG00000189252	0.0001	2.67885	-14.7093	9.25899e-08	1.66548e-06	down	SPANXN3	SPANX family member N3 [Source:HGNC Symbol;Acc:HGNC:33176]	-	-	-
ENSG00000187796	1.3504	0.638086	1.08157	0.010222	0.0384624	up	CARD9	caspase recruitment domain family member 9 [Source:HGNC Symbol;Acc:HGNC:16391]	GO:0005515;GO:0042803;GO:0042981;GO:0005737;GO:0002376;GO:0045087;GO:0005886;GO:0005829;GO:0002223;GO:0043123;GO:0050700;GO:0046330;GO:0032874;GO:0051607;GO:0050830;GO:0045408;GO:0045089;GO:0043330;GO:0045076;GO:0042534;GO:0042493;GO:0032755;GO:0032760;GO:0032495;GO:0009620;GO:0032494;GO:0007249;GO:0019904;GO:0005622	K12794-ko04621 NOD-like receptor signaling pathway;ko05152 Tuberculosis	-
ENSG00000183019	0.0493257	0.337041	-2.77251	0.0135305	0.0478723	down	MCEMP1	mast cell expressed membrane protein 1 [Source:HGNC Symbol;Acc:HGNC:27291]	GO:0016021;GO:0016020;GO:0005886;GO:0043312;GO:0035579;GO:0070821	-	-
ENSG00000110786	0.236951	0.986329	-2.05748	0.00405192	0.0181652	down	PTPN5	protein tyrosine phosphatase, non-receptor type 5 [Source:HGNC Symbol;Acc:HGNC:9657]	GO:0004721;GO:0035335;GO:0016311;GO:0016791;GO:0006470;GO:0004725;GO:0016787;GO:0005515;GO:0005789;GO:0005783;GO:0016021;GO:0016020;GO:0001784	K18018-ko04010 MAPK signaling pathway	KOG0789-Protein tyrosine phosphatase[T]
ENSG00000222009	3.94906	14.7955	-1.90558	5.06341e-24	7.19766e-22	down	BTBD19	BTB domain containing 19 [Source:HGNC Symbol;Acc:HGNC:27145]	-	-	KOG4350-Uncharacterized conserved protein, contains BTB/POZ domain[R]
ENSG00000251201	8.10071	19.0426	-1.23311	0.0011804	0.00651123	down	TMED7-TICAM2	TMED7-TICAM2 readthrough [Source:HGNC Symbol;Acc:HGNC:33945]	GO:0006810;GO:0016021;GO:0016020	-	-
ENSG00000168003	568.06	263.703	1.10713	2.34944e-11	8.06391e-10	up	SLC3A2	solute carrier family 3 member 2 [Source:HGNC Symbol;Acc:HGNC:11026]	GO:1902475;GO:0042470;GO:0035725;GO:0005886;GO:0005975;GO:0003824;GO:0005829;GO:0005634;GO:0016021;GO:0016020;GO:0006810;GO:0003723;GO:0006816;GO:0050900;GO:0005515;GO:0045296;GO:0070062;GO:0006865;GO:0016324;GO:0009986;GO:0016049;GO:0043330;GO:0003725;GO:0015175;GO:0005432;GO:0015827;GO:0060356	K06519-ko04150 mTOR signaling pathway;ko04974 Protein digestion and absorption	KOG0471-Alpha-amylase[G]
ENSG00000111780	2.5764	0.917867	1.489	0.00988071	0.0373884	up	AL021546.1	-	GO:1902600;GO:0005743;GO:0005739;GO:0016021;GO:0016020;GO:0004129;GO:0006450;GO:0005751	-	-
ENSG00000125122	0.429819	2.36318	-2.45893	0.00636405	0.0262386	down	LRRC29	leucine rich repeat containing 29 [Source:HGNC Symbol;Acc:HGNC:13605]	GO:0005515	-	KOG1947-Leucine rich repeat proteins, some proteins contain F-box[R]
ENSG00000105821	15.7017	7.69691	1.02857	2.56418e-07	4.15624e-06	up	DNAJC2	DnaJ heat shock protein family (Hsp40) member C2 [Source:HGNC Symbol;Acc:HGNC:13192]	GO:0005829;GO:0016569;GO:0006355;GO:0006351;GO:0031965;GO:0003677;GO:0005737;GO:0005634;GO:0003723;GO:0032781;GO:0045893;GO:0005654;GO:0003682;GO:0043130;GO:0042393;GO:1900034;GO:0001671;GO:0030544;GO:0051083;GO:2000279;GO:0006260	-	KOG0724-Zuotin and related molecular chaperones (DnaJ superfamily), contains DNA-binding domains[O]
ENSG00000271698	0.5693	1.61386	-1.50326	0.0134374	0.0476064	down	AC233992.2	-	-	-	-
ENSG00000114315	44.2263	102.021	-1.20589	2.21487e-27	3.74499e-25	down	HES1	hes family bHLH transcription factor 1 [Source:HGNC Symbol;Acc:HGNC:5192]	GO:0005737;GO:0005634;GO:0005622;GO:2000981;GO:2000227;GO:0097150;GO:0097084;GO:0090162;GO:0090102;GO:0072282;GO:0072141;GO:0072050;GO:0072049;GO:0072012;GO:0061626;GO:0061309;GO:0061106;GO:0061009;GO:0060716;GO:0060675;GO:0060412;GO:0060253;GO:0060164;GO:0060122;GO:0050767;GO:0050678;GO:0048844;GO:0048715;GO:0048711;GO:0048667;GO:0048538;GO:0048505;GO:0048469;GO:0046427;GO:0046331;GO:0045977;GO:…	K06054-ko03460 Fanconi anemia pathway;ko04330 Notch signaling pathway;ko05224 Breast cancer;ko04950 Maturity onset diabetes of the young	KOG4304-Transcriptional repressors of the hairy/E(spl) family (contains HLH)[K]
ENSG00000184564	0.0739487	0.330167	-2.1586	0.00193153	0.00981841	down	SLITRK6	SLIT and NTRK like family member 6 [Source:HGNC Symbol;Acc:HGNC:23503]	GO:0071944;GO:0090102;GO:0060384;GO:0060007;GO:0060005;GO:0051965;GO:0048812;GO:0043010;GO:0042472;GO:0035264;GO:0031223;GO:0021562;GO:0008344;GO:0007601;GO:0007416;GO:0007409;GO:0002093;GO:0002088;GO:0001964;GO:0005886;GO:0016021;GO:0016020;GO:0050896;GO:0005887;GO:0007605;GO:0009986	-	-
ENSG00000173442	58.9747	122.914	-1.05948	2.65487e-12	1.04522e-10	down	EHBP1L1	EH domain binding protein 1 like 1 [Source:HGNC Symbol;Acc:HGNC:30682]	GO:0016020;GO:0005768;GO:0003674;GO:0008150	-	KOG0035-Ca2+-binding actin-bundling protein (actinin), alpha chain (EF-Hand protein superfamily)[Z]
ENSG00000188373	0.580906	0.0001	12.5041	0.000110332	0.000865782	up	C10orf99	chromosome 10 open reading frame 99 [Source:HGNC Symbol;Acc:HGNC:31428]	GO:0005576;GO:0005125;GO:0005615;GO:0042742;GO:0050830;GO:0051782;GO:0050832;GO:1902807	-	-
ENSG00000162894	0.7273	0.205422	1.82396	0.0087443	0.0339357	up	FCMR	Fc fragment of IgM receptor [Source:HGNC Symbol;Acc:HGNC:14315]	GO:0005576;GO:0016021;GO:0016020;GO:0002376;GO:0043066;GO:0006968	-	-
ENSG00000115042	14.8517	30.6817	-1.04676	1.36008e-08	2.88219e-07	down	FAHD2A	fumarylacetoacetate hydrolase domain containing 2A [Source:HGNC Symbol;Acc:HGNC:24252]	GO:0008152;GO:0003824;GO:0016787;GO:0046872	-	KOG1535-Predicted fumarylacetoacetate hydralase[R]
ENSG00000068028	71.2833	31.9963	1.15566	5.13238e-12	1.93525e-10	up	RASSF1	Ras association domain family member 1 [Source:HGNC Symbol;Acc:HGNC:9882]	GO:0005515;GO:0008270;GO:0007165;GO:0035556;GO:0046872;GO:0005737;GO:0005634;GO:0007049;GO:0005856;GO:0005874;GO:0070507;GO:0000922;GO:0005815;GO:0005819;GO:0007265;GO:0015630;GO:0007050	K09850-ko04014 Ras signaling pathway;ko04390 Hippo signaling pathway;ko04392 Hippo signaling pathway - multiple species;ko05200 Pathways in cancer;ko05206 MicroRNAs in cancer;ko05219 Bladder cancer;ko05223 Non-small cell lung cancer	-
ENSG00000215182	1.99011	0.758256	1.39209	0.000418904	0.00274088	up	MUC5AC	mucin 5AC, oligomeric mucus/gel-forming [Source:HGNC Symbol;Acc:HGNC:7515]	GO:0005576;GO:0005737;GO:0005615;GO:0048015;GO:0005886;GO:0070701;GO:0070062;GO:0002223;GO:0005796;GO:0016266;GO:0005201	-	-
ENSG00000198842	0.104381	0.551816	-2.40233	8.04203e-06	8.91731e-05	down	DUSP27	dual specificity phosphatase 27 (putative) [Source:HGNC Symbol;Acc:HGNC:25034]	GO:0016311;GO:0016791;GO:0006470;GO:0008138	-	KOG1716-Dual specificity phosphatase[V]
ENSG00000196502	0.43221	2.0727	-2.26171	4.25727e-05	0.000380337	down	SULT1A1	sulfotransferase family 1A member 1 [Source:HGNC Symbol;Acc:HGNC:11453]	GO:0051923;GO:0006068;GO:0004062;GO:0050427;GO:0005515;GO:0006629;GO:0016740;GO:0005737;GO:0008146;GO:0008202;GO:0006805;GO:0005829;GO:0050294;GO:0009308;GO:0009812;GO:0006584;GO:0047894;GO:0008210;GO:0016021	K01014-ko05204 Chemical carcinogenesis	KOG1584-Sulfotransferase[R]
ENSG00000132854	0.009581	0.276313	-4.84999	5.84986e-05	0.000498778	down	KANK4	KN motif and ankyrin repeat domains 4 [Source:HGNC Symbol;Acc:HGNC:27263]	GO:0015630;GO:0005829;GO:0005737	-	KOG0514-Ankyrin repeat protein[R]
ENSG00000183087	62.3453	130.38	-1.06437	8.65004e-07	1.23837e-05	down	GAS6	growth arrest specific 6 [Source:HGNC Symbol;Acc:HGNC:4168]	GO:0005622;GO:0005615;GO:2000533;GO:0085029;GO:0071363;GO:0071333;GO:0051897;GO:0043491;GO:0043277;GO:0043066;GO:0035690;GO:0032148;GO:0032008;GO:0031589;GO:0031100;GO:0010934;GO:0009267;GO:0007596;GO:0007167;GO:0007165;GO:0003104;GO:0001934;GO:0001764;GO:0048018;GO:0005576;GO:0005515;GO:0007155;GO:0005509;GO:0046872;GO:0005737;GO:0070588;GO:0050900;GO:2000273;GO:0070062;GO:0010628;GO:0044267;GO:…	-	-
ENSG00000161011	517.058	257.092	1.00804	1.23623e-06	1.70092e-05	up	SQSTM1	sequestosome 1 [Source:HGNC Symbol;Acc:HGNC:11280]	GO:0046872;GO:0008270;GO:0097225;GO:0044754;GO:0016235;GO:0005776;GO:0000407;GO:0098780;GO:0051291;GO:0044130;GO:0001934;GO:0000423;GO:0000122;GO:0070530;GO:0042803;GO:0042802;GO:0005080;GO:0005515;GO:0005829;GO:0006468;GO:0005783;GO:0004674;GO:0043231;GO:0005737;GO:0005634;GO:0006915;GO:0030154;GO:0031410;GO:0002376;GO:0006914;GO:0005764;GO:0000932;GO:0005768;GO:0045944;GO:0070062;GO:0042169;GO:…	K14381-ko04380 Osteoclast differentiation	KOG4582-Uncharacterized conserved protein, contains ZZ-type Zn-finger[R]
ENSG00000117632	136.757	365.859	-1.41967	5.97168e-09	1.35485e-07	down	STMN1	stathmin 1 [Source:HGNC Symbol;Acc:HGNC:6510]	GO:0016020;GO:0005829;GO:0005737;GO:0051272;GO:0007420;GO:0031115;GO:0007409;GO:0000281;GO:0048012;GO:0007019;GO:0015631;GO:0031110;GO:1905098;GO:0070495;GO:0061436;GO:0051497;GO:0035024;GO:0005515;GO:0007275;GO:0007399;GO:0030154;GO:0005856;GO:0005874;GO:0070062;GO:0009615;GO:0043005;GO:0004871;GO:0007165;GO:0035556;GO:0005622;GO:0007052;GO:0031175;GO:0051493	K04381-ko04010 MAPK signaling pathway;ko05206 MicroRNAs in cancer	-
ENSG00000251246	0.0001	0.530602	-12.3734	0.00276404	0.013305	down	AL691442.1	-	GO:0016020;GO:0046875;GO:0048013	-	-
ENSG00000175189	0.667063	0.203538	1.71253	0.00703059	0.0284751	up	INHBC	inhibin beta C subunit [Source:HGNC Symbol;Acc:HGNC:6068]	GO:0005576;GO:0008083;GO:0005179;GO:0005615;GO:0070062;GO:0060395;GO:0042981;GO:0005125;GO:0010862;GO:0043408;GO:0048468;GO:0005160	K04667-ko04350 TGF-beta signaling pathway;ko04060 Cytokine-cytokine receptor interaction;ko04550 Signaling pathways regulating pluripotency of stem cells	KOG3900-Transforming growth factor beta, bone morphogenetic protein and related proteins[T]
ENSG00000179163	13.749	30.8551	-1.16618	8.38248e-19	7.23913e-17	down	FUCA1	fucosidase, alpha-L- 1, tissue [Source:HGNC Symbol;Acc:HGNC:4006]	GO:0016798;GO:0008152;GO:0005975;GO:0016787;GO:0005737;GO:0005764;GO:0005576;GO:0070062;GO:0006004;GO:0043312;GO:0043202;GO:0035578;GO:0004560;GO:0006027;GO:0016139	K01206-ko00511 Other glycan degradation	KOG3340-Alpha-L-fucosidase[G]
ENSG00000105499	2.98166	0.458016	2.70265	1.71682e-07	2.90593e-06	up	PLA2G4C	phospholipase A2 group IVC [Source:HGNC Symbol;Acc:HGNC:9037]	GO:0005938;GO:0005654;GO:0005635;GO:0005829;GO:0016042;GO:0009395;GO:0008152;GO:0006629;GO:0004620;GO:0016787;GO:0016020;GO:0006954;GO:0004623;GO:0005789;GO:0005543;GO:0035556;GO:0006644;GO:0019369;GO:0036149;GO:0036151;GO:0036152;GO:0004622;GO:0008970;GO:0007567;GO:0046475;GO:0047499	K16342-ko00564 Glycerophospholipid metabolism;ko00565 Ether lipid metabolism;ko00590 Arachidonic acid metabolism;ko00591 Linoleic acid metabolism;ko00592 alpha-Linolenic acid metabolism;ko04014 Ras signaling pathway;ko04010 MAPK signaling pathway;ko04370 VEGF signaling pathway;ko04072 Phospholipase D signaling pathway;ko04611 Platelet activation;ko04664 Fc epsilon RI signaling pathway;ko04912 GnR…	KOG1325-Lysophospholipase[I]
ENSG00000124225	66.0079	219.109	-1.73094	2.96677e-82	3.97127e-79	down	PMEPA1	prostate transmembrane protein, androgen induced 1 [Source:HGNC Symbol;Acc:HGNC:14107]	GO:0005794;GO:0043231;GO:0016021;GO:0016020;GO:0000139;GO:0031901;GO:0005886;GO:0005515;GO:0005768;GO:0010008;GO:0030521;GO:0009968;GO:0030512;GO:0070412;GO:0010991;GO:0060394;GO:0050699	-	-
ENSG00000225614	0.113887	0.036604	1.63753	0.00147424	0.00785783	up	ZNF469	zinc finger protein 469 [Source:HGNC Symbol;Acc:HGNC:23216]	GO:0003676;GO:0006355;GO:0006351;GO:0003677;GO:0046872;GO:0005634	-	-
ENSG00000138303	22.8177	46.334	-1.02192	7.95318e-07	1.14679e-05	down	ASCC1	activating signal cointegrator 1 complex subunit 1 [Source:HGNC Symbol;Acc:HGNC:24268]	GO:0005515;GO:0006355;GO:0006351;GO:0005634;GO:0003723;GO:0005654;GO:0005667;GO:0031594;GO:0006307;GO:0003676	-	KOG2814-Transcription coactivator complex, P50 component (LigT RNA ligase/phosphodiesterase family)[K]
ENSG00000132932	0.0824143	0.241532	-1.55125	0.00341821	0.0158644	down	ATP8A2	ATPase phospholipid transporting 8A2 [Source:HGNC Symbol;Acc:HGNC:13533]	GO:0016020;GO:0005794;GO:0005768;GO:0061092;GO:0060052;GO:0050908;GO:0050884;GO:0048666;GO:0043588;GO:0042755;GO:0042472;GO:0040018;GO:0031175;GO:0010996;GO:0010976;GO:0010842;GO:0007568;GO:0007409;GO:0003011;GO:0004012;GO:0005886;GO:0046872;GO:0016787;GO:0000287;GO:0005654;GO:0005524;GO:0000166;GO:0016021;GO:0006810;GO:0006869;GO:0042995;GO:0015914;GO:0045332;GO:0001750;GO:0008285	-	-
ENSG00000221826	2.31493	0.112437	4.36378	9.02431e-09	1.97759e-07	up	PSG3	pregnancy specific beta-1-glycoprotein 3 [Source:HGNC Symbol;Acc:HGNC:9520]	GO:0005576;GO:0006952;GO:0007565	-	-
ENSG00000196453	47.3494	20.7652	1.18918	9.87476e-09	2.1493e-07	up	ZNF777	zinc finger protein 777 [Source:HGNC Symbol;Acc:HGNC:22213]	GO:0005622;GO:0006355;GO:0006351;GO:0003677;GO:0046872;GO:0005634;GO:0003676;GO:0003674;GO:0008150;GO:0005575	-	-
ENSG00000233954	0.400919	0.0631923	2.66549	0.00341494	0.0158538	up	UQCRHL	ubiquinol-cytochrome c reductase hinge protein like [Source:HGNC Symbol;Acc:HGNC:51714]	GO:1902600;GO:0005739;GO:0005743;GO:0055114;GO:0016020;GO:0070469;GO:0008121;GO:0006122;GO:0009060;GO:0005750	K00416-ko00190 Oxidative phosphorylation;ko04260 Cardiac muscle contraction;ko05010 Alzheimer's disease;ko05012 Parkinson's disease;ko05016 Huntington's disease;ko04932 Non-alcoholic fatty liver disease (NAFLD)	KOG4763-Ubiquinol-cytochrome c reductase hinge protein[C]
ENSG00000154358	6.37132	13.3301	-1.06503	2.39866e-05	0.000231688	down	OBSCN	obscurin, cytoskeletal calmodulin and titin-interacting RhoGEF [Source:HGNC Symbol;Acc:HGNC:15719]	GO:0016604;GO:0005515;GO:0043547;GO:0035023;GO:0005089;GO:0005886;GO:0016310;GO:0016301;GO:0016740;GO:0005829;GO:0006468;GO:0005524;GO:0004674;GO:0000166;GO:0004672;GO:0046872;GO:0016020;GO:0005737;GO:0005634;GO:0007275;GO:0030154;GO:0005516;GO:0051056;GO:0042383;GO:0031430;GO:0030018;GO:0005085;GO:0043065;GO:0008307;GO:0031432;GO:0045214;GO:0030506;GO:0030016;GO:0036309;GO:0030017	-	-
ENSG00000101000	12.535	30.4857	-1.28217	3.43463e-19	3.13469e-17	down	PROCR	protein C receptor [Source:HGNC Symbol;Acc:HGNC:9452]	GO:0005813;GO:0005515;GO:0016021;GO:0016020;GO:0004872;GO:0005925;GO:0050900;GO:0005576;GO:0005886;GO:0070062;GO:0005887;GO:0009986;GO:0007596;GO:0007599;GO:0050819	K06557-ko04610 Complement and coagulation cascades	-
ENSG00000164850	0.218396	1.3146	-2.58961	2.83261e-07	4.54164e-06	down	GPER1	G protein-coupled estrogen receptor 1 [Source:HGNC Symbol;Acc:HGNC:4485]	GO:0097755;GO:0007165;GO:0004871;GO:0005886;GO:0005739;GO:0005794;GO:0005789;GO:0005783;GO:0007186;GO:0004930;GO:0016021;GO:0016020;GO:0005737;GO:0005634;GO:0006915;GO:0000139;GO:0007049;GO:0048471;GO:0030054;GO:0045202;GO:0007399;GO:0030154;GO:0005856;GO:0030659;GO:0031410;GO:0043401;GO:0002376;GO:0006954;GO:0045087;GO:0030425;GO:0042995;GO:0031966;GO:0005515;GO:0005768;GO:0045944;GO:0030424;GO:…	K04246-ko04915 Estrogen signaling pathway;ko01522 Endocrine resistance	-
ENSG00000142619	0.149677	1.54022	-3.36322	2.11463e-13	9.62247e-12	down	PADI3	peptidyl arginine deiminase 3 [Source:HGNC Symbol;Acc:HGNC:18337]	GO:0005509;GO:0016787;GO:0005737;GO:0004668;GO:0018101;GO:0005634;GO:0042802;GO:0005829;GO:0006325;GO:0036414	-	-
ENSG00000142623	7.66413	28.1234	-1.87558	2.68357e-64	2.26875e-61	down	PADI1	peptidyl arginine deiminase 1 [Source:HGNC Symbol;Acc:HGNC:18367]	GO:0005509;GO:0016787;GO:0005654;GO:0005829;GO:0005737;GO:0004668;GO:0018101;GO:0005634;GO:0070062;GO:0006325;GO:0036414	-	-
ENSG00000196993	2.5658	0.601146	2.09362	6.83318e-09	1.53727e-07	up	NPIPB9	nuclear pore complex interacting protein family member B9 [Source:HGNC Symbol;Acc:HGNC:41987]	GO:0005654	-	-
ENSG00000100979	0.745836	2.74827	-1.88159	0.000552288	0.00345729	down	PLTP	phospholipid transfer protein [Source:HGNC Symbol;Acc:HGNC:9093]	GO:0005576;GO:0008289;GO:0006629;GO:0005615;GO:0006810;GO:0006869;GO:0010875;GO:0034375;GO:0030317;GO:0010189	K08761-ko03320 PPAR signaling pathway	KOG4160-BPI/LBP/CETP family protein[V]
ENSG00000107984	34.2541	9.29576	1.88163	2.02936e-33	5.01501e-31	up	DKK1	dickkopf WNT signaling pathway inhibitor 1 [Source:HGNC Symbol;Acc:HGNC:2891]	GO:1904958;GO:0090244;GO:0090090;GO:0090082;GO:0061743;GO:0060325;GO:0060323;GO:0060173;GO:0051966;GO:0050807;GO:0048642;GO:0043066;GO:0032526;GO:0030900;GO:0030514;GO:0030326;GO:0030279;GO:0030178;GO:0030111;GO:0007492;GO:0001942;GO:0001707;GO:0001706;GO:0000904;GO:0000122;GO:0005576;GO:0005515;GO:0007275;GO:0016055;GO:0005886;GO:0004871;GO:0005615;GO:0008083;GO:0033137;GO:0060394;GO:0050750;GO:…	K02165-ko04310 Wnt signaling pathway	-
ENSG00000174844	0.197023	0.00243067	6.34087	1.09722e-07	1.94963e-06	up	DNAH12	dynein axonemal heavy chain 12 [Source:HGNC Symbol;Acc:HGNC:2943]	GO:0003777;GO:0005524;GO:0007018;GO:0016887;GO:0030286;GO:0000166;GO:0005737;GO:0005856;GO:0005874;GO:0003774;GO:0042995;GO:0005929	K10408-ko05016 Huntington's disease	-
ENSG00000112902	0.136324	0.606523	-2.15352	1.11477e-10	3.39138e-09	down	SEMA5A	semaphorin 5A [Source:HGNC Symbol;Acc:HGNC:10736]	GO:0016021;GO:0016020;GO:0007275;GO:0007399;GO:0030154;GO:0005886;GO:0070062;GO:0007267;GO:0007155;GO:0043395;GO:2000352;GO:0045545;GO:0060326;GO:0007162;GO:0045766;GO:0002043;GO:0051897;GO:0050918;GO:0030215;GO:0001938;GO:0048842;GO:2001028;GO:0030836;GO:0007413;GO:0035373;GO:0021536;GO:0035413;GO:0048843;GO:1990256	K06841-ko04360 Axon guidance	KOG3611-Semaphorins[T]
ENSG00000204428	1.24249	0.09527	3.70507	0.00137348	0.00741086	up	LY6G5C	lymphocyte antigen 6 family member G5C [Source:HGNC Symbol;Acc:HGNC:13932]	GO:0005576;GO:0016021;GO:0016020	-	-
ENSG00000232810	1.62251	0.301584	2.42759	1.55871e-06	2.08127e-05	up	TNF	tumor necrosis factor [Source:HGNC Symbol;Acc:HGNC:11892]	GO:0055037;GO:0045121;GO:0009897;GO:0005886;GO:0005622;GO:0005615;GO:0001891;GO:2000377;GO:1904707;GO:0097527;GO:0097191;GO:0097190;GO:0072577;GO:0071230;GO:0071222;GO:0060693;GO:0060664;GO:0051897;GO:0051798;GO:0051023;GO:0050900;GO:0050830;GO:0050708;GO:0046330;GO:0046325;GO:0045994;GO:0045944;GO:0045930;GO:0045893;GO:0045670;GO:0045668;GO:0045662;GO:0045123;GO:0044130;GO:0043123;GO:0042742;GO:…	K03156-ko04010 MAPK signaling pathway;ko04350 TGF-beta signaling pathway;ko04064 NF-kappa B signaling pathway;ko04668 TNF signaling pathway;ko04071 Sphingolipid signaling pathway;ko04150 mTOR signaling pathway;ko04060 Cytokine-cytokine receptor interaction;ko04210 Apoptosis;ko04640 Hematopoietic cell lineage;ko04620 Toll-like receptor signaling pathway;ko04621 NOD-like receptor signaling pathway;…	-
ENSG00000172824	0.440521	2.42334	-2.45972	2.2793e-07	3.7436e-06	down	CES4A	carboxylesterase 4A [Source:HGNC Symbol;Acc:HGNC:26741]	GO:0005576;GO:0016787;GO:0052689	-	-
ENSG00000204421	2.99457	0.573947	2.38336	0.000133875	0.00102842	up	LY6G6C	lymphocyte antigen 6 family member G6C [Source:HGNC Symbol;Acc:HGNC:13936]	GO:0016021;GO:0016020;GO:0005886;GO:0031225;GO:0005576;GO:0006501	-	-
ENSG00000181104	21.7851	44.4866	-1.03003	4.64744e-28	8.2035e-26	down	F2R	coagulation factor II thrombin receptor [Source:HGNC Symbol;Acc:HGNC:3537]	GO:1900134;GO:0099553;GO:0070493;GO:0070374;GO:0048873;GO:0045907;GO:0032496;GO:0032651;GO:0035025;GO:0030335;GO:0030194;GO:0014068;GO:0007204;GO:0006954;GO:0031681;GO:0004930;GO:0001965;GO:0007165;GO:0004871;GO:0005515;GO:0005886;GO:0005623;GO:0007186;GO:0016021;GO:0016020;GO:0045211;GO:0007596;GO:0015057;GO:0005576;GO:0005769;GO:0005770;GO:0005887;GO:0043123;GO:0008284;GO:0043524;GO:2000484;GO:…	K03914-ko04015 Rap1 signaling pathway;ko04020 Calcium signaling pathway;ko04072 Phospholipase D signaling pathway;ko04024 cAMP signaling pathway;ko04151 PI3K-Akt signaling pathway;ko04080 Neuroactive ligand-receptor interaction;ko04144 Endocytosis;ko04810 Regulation of actin cytoskeleton;ko04610 Complement and coagulation cascades;ko04611 Platelet activation;ko05200 Pathways in cancer	-
ENSG00000167779	285.059	644.671	-1.1773	1.40111e-11	4.94638e-10	down	IGFBP6	insulin like growth factor binding protein 6 [Source:HGNC Symbol;Acc:HGNC:5475]	GO:0001558;GO:0005520;GO:0005576;GO:0042568;GO:0005794;GO:0005737;GO:0005615;GO:0031995;GO:0031994;GO:0070062;GO:0044267;GO:0007165;GO:0019838;GO:0008285;GO:0090090;GO:0005102;GO:0043567	-	-
ENSG00000012124	0.286361	0.0001	11.4836	3.41565e-05	0.000313517	up	CD22	CD22 molecule [Source:HGNC Symbol;Acc:HGNC:1643]	GO:0005515;GO:0005886;GO:0007155;GO:0030246;GO:0016021;GO:0016020;GO:0070062	K06467-ko04514 Cell adhesion molecules (CAMs);ko04640 Hematopoietic cell lineage;ko04662 B cell receptor signaling pathway	-
ENSG00000167191	2.65059	5.32114	-1.00542	4.30431e-09	1.01379e-07	down	GPRC5B	G protein-coupled receptor class C group 5 member B [Source:HGNC Symbol;Acc:HGNC:13308]	GO:0007165;GO:0004871;GO:0005886;GO:0005829;GO:0005730;GO:0005634;GO:0007186;GO:0004930;GO:0043231;GO:0016021;GO:0016020;GO:0005615;GO:0030659;GO:0031410;GO:0070062;GO:0043123;GO:0032147;GO:0090263;GO:0009986;GO:0001664;GO:0050729;GO:0019901;GO:0060907;GO:0061098;GO:0045666;GO:0030295	-	-
ENSG00000149256	1.55119	3.28939	-1.08444	1.06881e-08	2.30756e-07	down	TENM4	teneurin transmembrane protein 4 [Source:HGNC Symbol;Acc:HGNC:29945]	GO:0043005;GO:0005737;GO:0005634;GO:2000543;GO:0060912;GO:0060038;GO:0048714;GO:0032289;GO:0031643;GO:0001702;GO:0042803;GO:0005886;GO:0005887;GO:0007165;GO:0016021;GO:0016020;GO:0007275;GO:0030154;GO:0042995;GO:0048666;GO:0097264;GO:0031641	-	-
ENSG00000197142	0.79711	1.85701	-1.22013	0.00131769	0.00714106	down	ACSL5	acyl-CoA synthetase long-chain family member 5 [Source:HGNC Symbol;Acc:HGNC:16526]	GO:0016874;GO:0005739;GO:0006631;GO:0008152;GO:0006629;GO:0003824;GO:0005789;GO:0005783;GO:0005730;GO:0005634;GO:0005524;GO:0000166;GO:0016021;GO:0016020;GO:0005741;GO:0001676;GO:0035338;GO:0004467;GO:0102391;GO:0005743	K01897-ko01212 Fatty acid metabolism;ko00061 Fatty acid biosynthesis;ko00071 Fatty acid degradation;ko04146 Peroxisome;ko02024 Quorum sensing;ko04920 Adipocytokine signaling pathway;ko03320 PPAR signaling pathway	KOG1256-Long-chain acyl-CoA synthetases (AMP-forming)[I]
ENSG00000167994	35.7641	17.4962	1.03147	8.56626e-12	3.10758e-10	up	RAB3IL1	RAB3A interacting protein like 1 [Source:HGNC Symbol;Acc:HGNC:9780]	GO:0005515;GO:0043547;GO:0015031;GO:0006810;GO:0005085;GO:0005829;GO:0017112;GO:0061024	-	KOG4324-Guanine nucleotide exchange factor[U]
ENSG00000175820	0.0344267	0.00802933	2.10017	0.00591251	0.0246618	up	CCDC168	coiled-coil domain containing 168 [Source:HGNC Symbol;Acc:HGNC:26851]	-	-	-
ENSG00000138378	0.829144	0.408348	1.02182	0.0110074	0.0407918	up	STAT4	signal transducer and activator of transcription 4 [Source:HGNC Symbol;Acc:HGNC:11365]	GO:0005515;GO:0004871;GO:0006355;GO:0006351;GO:0003700;GO:0003677;GO:0007165;GO:0005737;GO:0005634;GO:0019221;GO:0045944;GO:0007259	K11222-ko04630 Jak-STAT signaling pathway;ko05321 Inflammatiory bowel disease (IBD);ko05161 Hepatitis B	KOG3667-STAT protein[KT]
ENSG00000144583	0.499763	0.0204147	4.61357	3.24242e-09	7.90334e-08	up	2025-03-04	membrane associated ring-CH-type finger 4 [Source:HGNC Symbol;Acc:HGNC:29269]	GO:0005794;GO:0016567;GO:0016740;GO:0046872;GO:0008270;GO:0016021;GO:0016020;GO:0000139;GO:0005802;GO:0005795;GO:0004842	-	KOG1609-Protein involved in mRNA turnover and stability[A]
ENSG00000158714	0.107604	0.71167	-2.72548	7.66562e-06	8.59267e-05	down	SLAMF8	SLAM family member 8 [Source:HGNC Symbol;Acc:HGNC:21391]	GO:0016021;GO:0016020	-	-
ENSG00000158716	55.1384	123.488	-1.16324	5.04015e-07	7.62334e-06	down	DUSP23	dual specificity phosphatase 23 [Source:HGNC Symbol;Acc:HGNC:21480]	GO:0005515;GO:0004721;GO:0005829;GO:0035335;GO:0016311;GO:0016791;GO:0006470;GO:0008138;GO:0004725;GO:0016787;GO:0005654;GO:0005737;GO:0005634;GO:0070062;GO:0004722	-	KOG1720-Protein tyrosine phosphatase CDC14[V]
ENSG00000186710	0.657197	4.15527	-2.66055	7.23377e-09	1.62059e-07	down	CFAP73	cilia and flagella associated protein 73 [Source:HGNC Symbol;Acc:HGNC:37100]	GO:0031514;GO:0005737;GO:0005856;GO:0042995;GO:0005929;GO:0003341;GO:0070840;GO:0036159;GO:2000574;GO:0097545	-	-
ENSG00000145860	35.2636	89.0445	-1.33634	2.24614e-05	0.000219147	down	RNF145	ring finger protein 145 [Source:HGNC Symbol;Acc:HGNC:20853]	GO:0046872;GO:0008270;GO:0016021;GO:0016020;GO:0061630;GO:0043161;GO:0042787;GO:0000209	-	KOG0802-E3 ubiquitin ligase[O]
ENSG00000187583	3.87975	11.9818	-1.62681	1.04427e-09	2.76344e-08	down	PLEKHN1	pleckstrin homology domain containing N1 [Source:HGNC Symbol;Acc:HGNC:25284]	GO:0005515;GO:0005886;GO:0016020	-	-
ENSG00000129355	17.0518	34.4585	-1.01494	0.00418237	0.0186667	down	CDKN2D	cyclin dependent kinase inhibitor 2D [Source:HGNC Symbol;Acc:HGNC:1790]	GO:0097129;GO:1902807;GO:0007605;GO:0019901;GO:0005515;GO:0016310;GO:0016301;GO:0005654;GO:0005829;GO:0005737;GO:0005634;GO:0007049;GO:0071901;GO:0008285;GO:0032526;GO:0030308;GO:0033280;GO:0043154;GO:1902230;GO:0007050;GO:0000082;GO:0009411;GO:0004861;GO:0042326;GO:0000079;GO:0048102;GO:0000731	K06623-ko04068 FoxO signaling pathway;ko04110 Cell cycle	KOG0504-FOG: Ankyrin repeat[R]
ENSG00000142675	4.59404	0.576384	2.99466	1.2407e-20	1.30257e-18	up	CNKSR1	connector enhancer of kinase suppressor of Ras 1 [Source:HGNC Symbol;Acc:HGNC:19700]	GO:0005515;GO:0016310;GO:0016301;GO:0016020;GO:0005737;GO:0005886;GO:0007169;GO:0005911;GO:0005938;GO:0007266;GO:0007265;GO:0030674	-	KOG1738-Membrane-associated guanylate kinase-interacting protein/connector enhancer of KSR-like[F]
ENSG00000068976	2.8619	0.345551	3.05	1.61441e-20	1.67304e-18	up	PYGM	glycogen phosphorylase, muscle associated [Source:HGNC Symbol;Acc:HGNC:9726]	GO:0008152;GO:0003824;GO:0005515;GO:0005975;GO:0016757;GO:0016740;GO:0000166;GO:0030170;GO:0005737;GO:0005829;GO:0070062;GO:0004645;GO:0008184;GO:0005980;GO:0005977	K00688-ko00500 Starch and sucrose metabolism;ko04910 Insulin signaling pathway;ko04922 Glucagon signaling pathway;ko04931 Insulin resistance	KOG2099-Glycogen phosphorylase[G]
ENSG00000146776	3.25502	1.33796	1.28263	1.13231e-05	0.000119818	up	ATXN7L1	ataxin 7 like 1 [Source:HGNC Symbol;Acc:HGNC:22210]	GO:0005515	-	KOG4140-Nuclear protein Ataxin-7[B]
ENSG00000189120	0.799414	1.69562	-1.0848	0.000413271	0.00270954	down	SP6	Sp6 transcription factor [Source:HGNC Symbol;Acc:HGNC:14530]	GO:0006355;GO:0006351;GO:0003677;GO:0046872;GO:0005634;GO:0003676;GO:0000981;GO:0006357;GO:0005829;GO:0042481;GO:0008284	-	KOG1721-FOG: Zn-finger[R]
ENSG00000147655	1.03341	0.36728	1.49246	0.00232237	0.0114011	up	RSPO2	R-spondin 2 [Source:HGNC Symbol;Acc:HGNC:28583]	GO:0005576;GO:0005515;GO:0016055;GO:0050896;GO:0008201;GO:0005102;GO:0030177;GO:0009986;GO:0090263;GO:0071542;GO:0060535;GO:0060441;GO:0060437;GO:0042489;GO:0035116;GO:0035115;GO:0030282;GO:0001649	-	-
ENSG00000162745	0.930261	2.04636	-1.13735	1.52687e-06	2.04384e-05	down	OLFML2B	olfactomedin like 2B [Source:HGNC Symbol;Acc:HGNC:24558]	GO:0005576;GO:0005615;GO:0005578;GO:0030198;GO:0050840	-	KOG3545-Olfactomedin and related extracellular matrix glycoproteins[W]
ENSG00000157379	11.4823	28.5565	-1.31441	1.60257e-16	1.0816e-14	down	DHRS1	dehydrogenase/reductase 1 [Source:HGNC Symbol;Acc:HGNC:16445]	GO:0005743;GO:0005739;GO:0005515;GO:0055114;GO:0016491;GO:0005783	-	KOG0725-Reductases with broad range of substrate specificities[R]
ENSG00000133067	0.335041	1.07027	-1.67557	0.000360857	0.00242428	down	LGR6	leucine rich repeat containing G protein-coupled receptor 6 [Source:HGNC Symbol;Acc:HGNC:19719]	GO:1990523;GO:0042246;GO:0007165;GO:0004871;GO:0005886;GO:0007186;GO:0016021;GO:0016020;GO:0016055;GO:0005887;GO:0005515;GO:0030335;GO:0090263;GO:0004888;GO:0031982;GO:0032588;GO:0030177	-	KOG0619-FOG: Leucine rich repeat[R]
ENSG00000214338	0.199477	0.0001	10.962	0.00919785	0.0352866	up	SOGA3	SOGA family member 3 [Source:HGNC Symbol;Acc:HGNC:21494]	GO:0010506;GO:0005615;GO:0016021;GO:0016020	-	KOG4787-Uncharacterized conserved protein [S]
ENSG00000174600	0.433155	1.64317	-1.92353	3.78474e-09	9.08732e-08	down	CMKLR1	chemerin chemokine-like receptor 1 [Source:HGNC Symbol;Acc:HGNC:2121]	GO:0045600;GO:0032695;GO:0007165;GO:0004871;GO:0005886;GO:0007186;GO:0004930;GO:0016021;GO:0016020;GO:0070098;GO:0006935;GO:0005515;GO:0032088;GO:0005887;GO:0006955;GO:0004872;GO:0001501;GO:0004950;GO:0050848;GO:0010759	-	-
ENSG00000164879	0.457459	0.0389497	3.55396	0.0140505	0.049375	up	CA3	carbonic anhydrase 3 [Source:HGNC Symbol;Acc:HGNC:1374]	GO:0005829;GO:0045471;GO:0006979;GO:0016791;GO:0016151;GO:0006730;GO:0016311;GO:0016829;GO:0046872;GO:0008270;GO:0005737;GO:0004089;GO:0015701	K01672-ko00910 Nitrogen metabolism	KOG0382-Carbonic anhydrase[R]
ENSG00000102271	0.246314	1.01878	-2.04828	1.3807e-10	4.08437e-09	down	KLHL4	kelch like family member 4 [Source:HGNC Symbol;Acc:HGNC:6355]	GO:0015630;GO:0003779;GO:0016567;GO:0005737;GO:0005815;GO:0005856;GO:0004842;GO:0003674;GO:0008150;GO:0031463	-	KOG4441-Proteins containing BTB/POZ and Kelch domains, involved in regulatory/signal transduction processes[TR]
ENSG00000143110	3.91108	0.859414	2.18614	4.73036e-07	7.18862e-06	up	C1orf162	chromosome 1 open reading frame 162 [Source:HGNC Symbol;Acc:HGNC:28344]	GO:0016021;GO:0016020	-	-
ENSG00000178809	2.44503	5.48774	-1.16636	7.7798e-05	0.000639217	down	TRIM73	tripartite motif containing 73 [Source:HGNC Symbol;Acc:HGNC:18162]	GO:0005829;GO:0005622;GO:0046872;GO:0008270	-	KOG2177-Predicted E3 ubiquitin ligase[O]
ENSG00000169756	29.7931	70.7134	-1.247	0.000116438	0.000907932	down	LIMS1	LIM zinc finger domain containing 1 [Source:HGNC Symbol;Acc:HGNC:6616]	GO:0046872;GO:0008270;GO:0033209;GO:1901224;GO:0005515;GO:0005886;GO:0016020;GO:0048471;GO:0030054;GO:0005925;GO:0043547;GO:0005829;GO:0010628;GO:0045892;GO:0071560;GO:0005911;GO:0019901;GO:0045184;GO:0010811;GO:1900026;GO:0051894;GO:0034329;GO:0007569;GO:0043234;GO:0051291	-	KOG2272-Focal adhesion protein PINCH-1, contains LIM domains[TZ]
ENSG00000153707	0.0866673	0.267411	-1.6255	0.00380025	0.0172536	down	PTPRD	protein tyrosine phosphatase, receptor type D [Source:HGNC Symbol;Acc:HGNC:9668]	GO:0005515;GO:0004721;GO:0035335;GO:0016311;GO:0016791;GO:0006470;GO:0004725;GO:0016787;GO:0016021;GO:0016020;GO:0005886;GO:0070062;GO:0005887;GO:0006796;GO:0005102;GO:0007157;GO:0007185;GO:0050775;GO:0050839;GO:0005001;GO:0030182;GO:0097105	-	KOG4228-Protein tyrosine phosphatase[T]
ENSG00000146094	18.9853	6.98903	1.44172	4.77083e-13	2.04357e-11	up	DOK3	docking protein 3 [Source:HGNC Symbol;Acc:HGNC:24583]	GO:0005158;GO:0005737;GO:0007265;GO:0005515;GO:0005886;GO:0016020;GO:0043312;GO:0030667;GO:0101003	-	KOG4047-Docking protein 1 (p62dok)[T]
ENSG00000183044	0.328185	0.119059	1.46283	0.00153187	0.00810753	up	ABAT	4-aminobutyrate aminotransferase [Source:HGNC Symbol;Acc:HGNC:23]	GO:0008483;GO:0042803;GO:0005739;GO:0003824;GO:0016740;GO:0046872;GO:0030170;GO:0005759;GO:0051536;GO:0070062;GO:0003867;GO:0009448;GO:0042135;GO:0009450;GO:0032145;GO:0047298;GO:0048148;GO:0032144;GO:0043005;GO:1904450;GO:1902722;GO:0097151;GO:0090331;GO:0070474;GO:0045964;GO:0045776;GO:0045471;GO:0042493;GO:0042220;GO:0035640;GO:0035094;GO:0033602;GO:0032024;GO:0031652;GO:0021549;GO:0014053;GO:…	K13524-ko00640 Propanoate metabolism;ko00650 Butanoate metabolism;ko00250 Alanine, aspartate and glutamate metabolism;ko00280 Valine, leucine and isoleucine degradation;ko00410 beta-Alanine metabolism;ko04727 GABAergic synapse	KOG1405-4-aminobutyrate aminotransferase[E]
ENSG00000240583	0.474239	2.94918	-2.63663	4.83562e-05	0.000424451	down	AQP1	aquaporin 1 (Colton blood group) [Source:HGNC Symbol;Acc:HGNC:633]	GO:0070062;GO:0043679;GO:0043005;GO:0032809;GO:0030424;GO:0020003;GO:0016324;GO:0016323;GO:0016020;GO:0016021;GO:0009925;GO:0005903;GO:0005901;GO:0005886;GO:0085018;GO:0072239;GO:0072232;GO:0072230;GO:0070295;GO:0072220;GO:0051458;GO:0048593;GO:0044241;GO:0043627;GO:0042538;GO:0042060;GO:0033363;GO:0032940;GO:0030104;GO:0030335;GO:0021670;GO:0019233;GO:0015793;GO:0010634;GO:0010592;GO:0009725;GO:…	K09864-ko04924 Renin secretion;ko04976 Bile secretion;ko04964 Proximal tubule bicarbonate reclamation	KOG0223-Aquaporin (major intrinsic protein family)[G]
ENSG00000139793	45.8864	19.6897	1.22062	0.000328825	0.00223715	up	MBNL2	muscleblind like splicing regulator 2 [Source:HGNC Symbol;Acc:HGNC:16746]	GO:0046872;GO:0005654;GO:0005737;GO:0005634;GO:0008380;GO:0006397;GO:0003723;GO:0043484;GO:0000381	-	KOG2494-C3H1-type Zn-finger protein[K]
ENSG00000135622	6.33776	14.6114	-1.20505	5.02251e-09	1.16249e-07	down	SEMA4F	ssemaphorin 4F [Source:HGNC Symbol;Acc:HGNC:10734]	GO:0016020;GO:0016021;GO:0007411;GO:0045211;GO:0045202;GO:0005886;GO:0031290;GO:0030517;GO:0007275;GO:0007399;GO:0030154;GO:0005783;GO:0005887;GO:0007267	K06521-ko04360 Axon guidance	KOG3611-Semaphorins[T]
ENSG00000283563	0.00697867	0.176757	-4.66267	0.00400393	0.0179747	down	AC098650.1	-	GO:0046872;GO:0008270	-	-
ENSG00000243284	0.279084	1.88911	-2.75893	6.56147e-07	9.63409e-06	down	VSIG8	V-set and immunoglobulin domain containing 8 [Source:HGNC Symbol;Acc:HGNC:32063]	GO:0005622;GO:0016021;GO:0016020;GO:0003723	-	-
ENSG00000213030	6.97804	22.5319	-1.69108	4.71877e-20	4.67886e-18	down	CGB8	chorionic gonadotropin beta subunit 8 [Source:HGNC Symbol;Acc:HGNC:16453]	GO:0005576;GO:0005179;GO:0007165;GO:0007267;GO:0006915;GO:0007292;GO:0006357;GO:0016486	-	-
ENSG00000163453	243.322	658.201	-1.43566	1.30529e-22	1.68973e-20	down	IGFBP7	insulin like growth factor binding protein 7 [Source:HGNC Symbol;Acc:HGNC:5476]	GO:0005615;GO:0051414;GO:0050810;GO:0032870;GO:0032526;GO:0014070;GO:0009408;GO:0007566;GO:0001558;GO:0005520;GO:0005576;GO:0007155;GO:0005515;GO:0070062;GO:0044267;GO:0031012;GO:0019838;GO:0005788;GO:0008285;GO:0043687	-	-
ENSG00000136244	5.08478	0.281139	4.17683	1.43159e-12	5.86625e-11	up	IL6	interleukin 6 [Source:HGNC Symbol;Acc:HGNC:6018]	GO:0009897;GO:0005737;GO:0005615;GO:2000660;GO:2000553;GO:1990646;GO:1901215;GO:0072540;GO:0071864;GO:0071549;GO:0071392;GO:0071356;GO:0071347;GO:0071345;GO:0071222;GO:0070374;GO:0070301;GO:0070102;GO:0070091;GO:0060664;GO:0060445;GO:0051971;GO:0051897;GO:0051602;GO:0051592;GO:0050710;GO:0050679;GO:0048635;GO:0046888;GO:0046849;GO:0046716;GO:0046677;GO:0046427;GO:0045944;GO:0045893;GO:0045837;GO:…	K05405-ko04630 Jak-STAT signaling pathway;ko04668 TNF signaling pathway;ko04066 HIF-1 signaling pathway;ko04068 FoxO signaling pathway;ko04151 PI3K-Akt signaling pathway;ko04060 Cytokine-cytokine receptor interaction;ko04640 Hematopoietic cell lineage;ko04620 Toll-like receptor signaling pathway;ko04621 NOD-like receptor signaling pathway;ko04623 Cytosolic DNA-sensing pathway;ko04672 Intestinal i…	-
ENSG00000138356	0.965371	0.365374	1.40171	3.06536e-06	3.80223e-05	up	AOX1	aldehyde oxidase 1 [Source:HGNC Symbol;Acc:HGNC:553]	GO:0016604;GO:0005506;GO:0051287;GO:0051537;GO:0003824;GO:0046872;GO:0055114;GO:0050660;GO:0016491;GO:0005829;GO:0005737;GO:0051536;GO:0009055;GO:0043546;GO:0016614;GO:0070062;GO:0006954;GO:0042816;GO:0004031;GO:0016903;GO:0004854;GO:0009115;GO:0072593	K00157-ko00280 Valine, leucine and isoleucine degradation;ko00350 Tyrosine metabolism;ko00380 Tryptophan metabolism;ko00750 Vitamin B6 metabolism;ko00760 Nicotinate and nicotinamide metabolism;ko00830 Retinol metabolism;ko00982 Drug metabolism - cytochrome P450;ko04630 Jak-STAT signaling pathway	KOG0430-Xanthine dehydrogenase[F]
ENSG00000115008	3.17365	0.433047	2.87355	1.09124e-14	5.90186e-13	up	IL1A	interleukin 1 alpha [Source:HGNC Symbol;Acc:HGNC:5991]	GO:0005737;GO:0005615;GO:2000391;GO:0097192;GO:0071639;GO:0070498;GO:0045944;GO:0045766;GO:0045086;GO:0035234;GO:0032755;GO:0010575;GO:0006954;GO:0002248;GO:0005149;GO:0005125;GO:0006955;GO:0005576;GO:0005515;GO:0005829;GO:0010628;GO:0006915;GO:0005507;GO:0008283;GO:0051781;GO:2001240;GO:0019221;GO:0008285;GO:0034605;GO:0045840;GO:0050715;GO:0001660;GO:0046688;GO:0050714	K04383-ko04010 MAPK signaling pathway;ko04060 Cytokine-cytokine receptor interaction;ko04640 Hematopoietic cell lineage;ko04380 Osteoclast differentiation;ko05323 Rheumatoid arthritis;ko05321 Inflammatiory bowel disease (IBD);ko05332 Graft-versus-host disease;ko05020 Prion diseases;ko04940 Type I diabetes mellitus;ko04932 Non-alcoholic fatty liver disease (NAFLD);ko04933 AGE-RAGE signaling pathwa…	-
ENSG00000189068	0.770395	0.0001	12.9114	3.35091e-06	4.10882e-05	up	VSTM1	V-set and transmembrane domain containing 1 [Source:HGNC Symbol;Acc:HGNC:29455]	GO:0005576;GO:0016021;GO:0016020;GO:0005125;GO:0005615;GO:0002376	-	-
ENSG00000130720	8.0113	22.7835	-1.50788	3.06501e-12	1.19789e-10	down	FIBCD1	fibrinogen C domain containing 1 [Source:HGNC Symbol;Acc:HGNC:25922]	GO:0005515;GO:0046872;GO:0016021;GO:0016020;GO:0008061	-	KOG2579-Ficolin and related extracellular proteins[R]
ENSG00000060718	6.30558	17.9304	-1.50771	1.01008e-25	1.60643e-23	down	COL11A1	collagen type XI alpha 1 chain [Source:HGNC Symbol;Acc:HGNC:2186]	GO:0031012;GO:0005615;GO:0005581;GO:0005578;GO:0055010;GO:0051216;GO:0048705;GO:0048704;GO:0042472;GO:0035989;GO:0030199;GO:0006029;GO:0003007;GO:0002063;GO:0001503;GO:0001502;GO:0005576;GO:0046872;GO:0005201;GO:0050840;GO:0007601;GO:0030574;GO:0007605;GO:0030674;GO:0005788;GO:0035987;GO:0030198;GO:0050910;GO:0005592	K19721-ko04974 Protein digestion and absorption	KOG3544-Collagens (type IV and type XIII), and related proteins[W]
ENSG00000100505	0.132685	0.373832	-1.49439	0.0044481	0.0195485	down	TRIM9	tripartite motif containing 9 [Source:HGNC Symbol;Acc:HGNC:16288]	GO:0008021;GO:0005856;GO:0045955;GO:0035544;GO:0016079;GO:0000149;GO:0005515;GO:0042803;GO:0005622;GO:0016567;GO:0016740;GO:0005829;GO:0046872;GO:0008270;GO:0005737;GO:0030054;GO:0045202;GO:0031410;GO:0030425;GO:0042995;GO:0019904;GO:0004842;GO:0043161	-	KOG4367-Predicted Zn-finger protein[S]
ENSG00000169429	18.2587	2.35052	2.95753	1.63797e-34	4.1763e-32	up	CXCL8	C-X-C motif chemokine ligand 8 [Source:HGNC Symbol;Acc:HGNC:6025]	GO:0006955;GO:0005576;GO:0005515;GO:0005622;GO:0006935;GO:0005125;GO:0005615;GO:0006954;GO:0008009;GO:0006952;GO:0005153;GO:0030593;GO:0042119;GO:0070098;GO:0007050;GO:0071347;GO:0071356;GO:0007186;GO:0007165;GO:0071222;GO:0006928;GO:0034976;GO:0001525;GO:0030155;GO:0035556;GO:0090023;GO:0008285;GO:0044344;GO:0019722;GO:0050930;GO:0045744;GO:0031623;GO:0048566;GO:0045766;GO:0036499;GO:0002237;GO:…	K10030-ko04064 NF-kappa B signaling pathway;ko04072 Phospholipase D signaling pathway;ko04060 Cytokine-cytokine receptor interaction;ko04620 Toll-like receptor signaling pathway;ko04621 NOD-like receptor signaling pathway;ko04622 RIG-I-like receptor signaling pathway;ko04062 Chemokine signaling pathway;ko05200 Pathways in cancer;ko05202 Transcriptional misregulation in cancers;ko05219 Bladder can…	-
ENSG00000103855	57.0037	123.339	-1.1135	4.32929e-05	0.000385698	down	CD276	CD276 molecule [Source:HGNC Symbol;Acc:HGNC:19137]	GO:0006955;GO:0016021;GO:0016020;GO:0005515;GO:0070062;GO:0008283;GO:0042110;GO:0005102;GO:0009897;GO:0042102;GO:0045078;GO:0050776	K06746-ko04514 Cell adhesion molecules (CAMs)	-
ENSG00000099953	0.941972	3.91991	-2.05706	9.38174e-10	2.49915e-08	down	MMP11	matrix metallopeptidase 11 [Source:HGNC Symbol;Acc:HGNC:7157]	GO:0071711;GO:0045599;GO:0030574;GO:0030199;GO:0030198;GO:0008237;GO:0005576;GO:0006508;GO:0008233;GO:0007275;GO:0005509;GO:0016787;GO:0046872;GO:0008270;GO:0005578;GO:0004222;GO:0031012;GO:0004252;GO:0005796;GO:0022617	-	KOG1565-Gelatinase A and related matrix metalloproteases[OW]
ENSG00000099957	0.050167	0.963094	-4.26287	6.56954e-05	0.000551628	down	P2RX6	purinergic receptor P2X 6 [Source:HGNC Symbol;Acc:HGNC:8538]	GO:0006811;GO:0005887;GO:0005216;GO:0005524;GO:0016020;GO:0016021;GO:0006810;GO:0098655;GO:0005886;GO:0060079;GO:0001614;GO:0004931;GO:0033198;GO:0035590;GO:0098794;GO:0005737;GO:0006936;GO:0007165;GO:0004888;GO:0042802;GO:0007596;GO:0015267;GO:0051260;GO:0005639;GO:0030054	K05221-ko04020 Calcium signaling pathway;ko04080 Neuroactive ligand-receptor interaction	-
ENSG00000196549	2.63046	5.92414	-1.17129	1.67628e-06	2.21796e-05	down	MME	membrane metalloendopeptidase [Source:HGNC Symbol;Acc:HGNC:7154]	GO:0006508;GO:0008233;GO:0005515;GO:0005886;GO:0008270;GO:0016787;GO:0046872;GO:0016021;GO:0016020;GO:0005737;GO:0045202;GO:0004222;GO:0008237;GO:0005925;GO:0030425;GO:0005887;GO:0030424;GO:0070062;GO:0005903;GO:0043312;GO:0030667;GO:0008021;GO:0004175;GO:0042277;GO:0071493;GO:0001822;GO:0019233;GO:0002003;GO:0071345;GO:0008238;GO:0006518;GO:0046449;GO:0050435;GO:0071492;GO:0090399;GO:0044306	K01389-ko04640 Hematopoietic cell lineage;ko04614 Renin-angiotensin system;ko04974 Protein digestion and absorption;ko05010 Alzheimer's disease	KOG3624-M13 family peptidase[E]
ENSG00000196542	0.205365	0.655992	-1.67549	0.00805175	0.0317465	down	SPTSSB	serine palmitoyltransferase small subunit B [Source:HGNC Symbol;Acc:HGNC:24045]	GO:0017059;GO:1904220;GO:0046513;GO:0030148;GO:0007029;GO:0004758;GO:0006629;GO:0005789;GO:0005783;GO:0016021;GO:0016020;GO:0006665;GO:0005515	-	-
ENSG00000197769	0.0001	1.24128	-13.5995	1.8323e-07	3.08514e-06	down	MAP1LC3C	microtubule associated protein 1 light chain 3 gamma [Source:HGNC Symbol;Acc:HGNC:13353]	GO:0005515;GO:0031090;GO:0006914;GO:0016020;GO:0005737;GO:0005856;GO:0005874;GO:0000932;GO:0031410;GO:0005829;GO:0000421;GO:0012505;GO:0031625;GO:0005776;GO:0016236;GO:0097352	-	KOG1654-Microtubule-associated anchor protein involved in autophagy and membrane trafficking[Z]
ENSG00000179431	0.952709	0.316746	1.58871	0.000181191	0.00134309	up	FJX1	four jointed box 1 [Source:HGNC Symbol;Acc:HGNC:17166]	GO:0005615;GO:0010842;GO:0005576;GO:0007267	K16674-ko04391 Hippo signaling pathway -fly	-
ENSG00000100027	0.766499	2.15339	-1.49025	1.92599e-07	3.21592e-06	down	YPEL1	yippee like 1 [Source:HGNC Symbol;Acc:HGNC:12845]	GO:0046872;GO:0005634	-	KOG3399-Predicted Yippee-type zinc-binding protein[R]
ENSG00000150764	6.5536	16.116	-1.29814	2.27385e-26	3.76546e-24	down	DIXDC1	DIX domain containing 1 [Source:HGNC Symbol;Acc:HGNC:23695]	GO:0005515;GO:0005829;GO:0003779;GO:0005737;GO:0007275;GO:0016055;GO:0030054;GO:0005925;GO:0090263;GO:0043015;GO:0070507;GO:0060070;GO:0045665;GO:0032956;GO:0030177;GO:0021869;GO:0021846;GO:0021799;GO:0021795;GO:0007049;GO:0019904	-	-
ENSG00000132688	2.72166	10.9972	-2.01458	1.05542e-34	2.77921e-32	down	NES	nestin [Source:HGNC Symbol;Acc:HGNC:7756]	GO:0005882;GO:0005737;GO:0048858;GO:0043524;GO:0007399;GO:0045111;GO:0005198;GO:0007275;GO:0003674;GO:0031012;GO:0019215;GO:2000179;GO:0007420;GO:0032091;GO:0043086;GO:0007417;GO:0000086;GO:0072089;GO:0031076;GO:0030844	-	-
ENSG00000114270	24.7737	75.0371	-1.5988	2.52145e-36	7.36402e-34	down	COL7A1	collagen type VII alpha 1 chain [Source:HGNC Symbol;Acc:HGNC:2214]	GO:0005604;GO:0042802;GO:0005581;GO:0005576;GO:0005515;GO:0010951;GO:0004867;GO:0007155;GO:0005578;GO:0005615;GO:0030414;GO:0010466;GO:0000139;GO:0030574;GO:0031012;GO:0006888;GO:0030198;GO:0048208;GO:0005788;GO:0033116;GO:0008544;GO:0030134;GO:0035987;GO:0005590	K16628-ko04974 Protein digestion and absorption	KOG3544-Collagens (type IV and type XIII), and related proteins[W]
ENSG00000105639	0.784095	1.77423	-1.17809	2.81033e-06	3.51849e-05	down	JAK3	Janus kinase 3 [Source:HGNC Symbol;Acc:HGNC:6193]	GO:0004715;GO:0005515;GO:0005856;GO:0043547;GO:0018108;GO:0004713;GO:0035556;GO:0016310;GO:0016301;GO:0016740;GO:0006468;GO:0005524;GO:0000166;GO:0004672;GO:0016020;GO:0005737;GO:0002376;GO:0045087;GO:0002250;GO:0006954;GO:0005829;GO:0000165;GO:0012505;GO:0019903;GO:0042981;GO:0005088;GO:0016477;GO:0005102;GO:0032695;GO:0043029;GO:0007167;GO:0030218;GO:0038083;GO:0060397;GO:0031234;GO:0007262;GO:…	K11218-ko04630 Jak-STAT signaling pathway;ko04151 PI3K-Akt signaling pathway;ko04550 Signaling pathways regulating pluripotency of stem cells;ko04062 Chemokine signaling pathway;ko05203 Viral carcinogenesis;ko05166 HTLV-I infection;ko05162 Measles;ko05169 Epstein-Barr virus infection	KOG0197-Tyrosine kinases[T]
ENSG00000095787	150.835	72.0351	1.0662	0.00139102	0.00748292	up	WAC	WW domain containing adaptor with coiled-coil [Source:HGNC Symbol;Acc:HGNC:17327]	GO:0005515;GO:0016569;GO:0006355;GO:0006351;GO:0005654;GO:0016607;GO:0005634;GO:0006974;GO:0045893;GO:0016567;GO:0003682;GO:0016239;GO:0032435;GO:0010390;GO:0000993;GO:0044783;GO:0071894;GO:0005681	-	-
ENSG00000180044	0.756267	2.37131	-1.64872	0.000555128	0.00347236	down	C3orf80	chromosome 3 open reading frame 80 [Source:HGNC Symbol;Acc:HGNC:40048]	GO:0016021;GO:0016020	-	-
ENSG00000173531	1.5003	3.29641	-1.13564	0.000120579	0.0009384	down	MST1	macrophage stimulating 1 [Source:HGNC Symbol;Acc:HGNC:7380]	GO:0004252;GO:0006508;GO:0005773;GO:0005737;GO:1904036;GO:0071456;GO:0060763;GO:0046425;GO:0033601;GO:0030879;GO:0030317;GO:0010758;GO:0010628;GO:0007566;GO:0007283;GO:0019899	-	-
ENSG00000188707	22.671	49.2601	-1.11957	3.97013e-11	1.30681e-09	down	ZBED6CL	ZBED6 C-terminal like [Source:HGNC Symbol;Acc:HGNC:21720]	-	-	-
ENSG00000142303	0.400791	1.02231	-1.35091	0.0119485	0.0434424	down	ADAMTS10	ADAM metallopeptidase with thrombospondin type 1 motif 10 [Source:HGNC Symbol;Acc:HGNC:13201]	GO:0005576;GO:0006508;GO:0008233;GO:0016787;GO:0046872;GO:0008270;GO:0005578;GO:0004222;GO:0008237;GO:0031012;GO:0005515;GO:0003674;GO:0008150;GO:0001527	-	-
ENSG00000239282	2.51481	7.64245	-1.60359	0.00391529	0.0176364	down	CASTOR1	cytosolic arginine sensor for mTORC1 subunit 1 [Source:HGNC Symbol;Acc:HGNC:34423]	GO:0005515;GO:0005829;GO:0005737;GO:0042802;GO:1904262;GO:0061700;GO:0034618;GO:1903577	-	-
ENSG00000183668	1.08041	0.197283	2.45324	0.000348347	0.00235203	up	PSG9	pregnancy specific beta-1-glycoprotein 9 [Source:HGNC Symbol;Acc:HGNC:9526]	GO:0005576;GO:0007565	-	-
ENSG00000104415	0.0115887	0.290561	-4.64806	0.000675484	0.00407294	down	WISP1	WNT1 inducible signaling pathway protein 1 [Source:HGNC Symbol;Acc:HGNC:12769]	GO:0005615;GO:0001558;GO:0005520;GO:0005576;GO:0007155;GO:0005829;GO:0016055;GO:0007165;GO:0007267	-	-
ENSG00000198576	0.890758	0.161615	2.46247	4.62637e-06	5.4602e-05	up	ARC	activity regulated cytoskeleton associated protein [Source:HGNC Symbol;Acc:HGNC:648]	GO:0015629;GO:2000969;GO:1900271;GO:0048168;GO:0009952;GO:0007612;GO:0007492;GO:0005886;GO:0016020;GO:0005737;GO:0007275;GO:0030054;GO:0045202;GO:0045211;GO:0005856;GO:0031410;GO:0030425;GO:0042995;GO:0005768;GO:0007010;GO:0006897;GO:0022604;GO:0001669;GO:0014069;GO:0043197;GO:0016477	K15867-ko05031 Amphetamine addiction	-
ENSG00000174080	15.0981	36.0547	-1.25582	4.1332e-16	2.64508e-14	down	CTSF	cathepsin F [Source:HGNC Symbol;Acc:HGNC:2531]	GO:0006508;GO:0008234;GO:0008233;GO:0016787;GO:0005764;GO:0005615;GO:0070062;GO:0019886;GO:0043202;GO:1903561;GO:0004197;GO:0051603	K01373-ko04142 Lysosome;ko04210 Apoptosis	KOG1542-Cysteine proteinase Cathepsin F[O]
ENSG00000121281	8.07207	19.0736	-1.24056	1.90292e-07	3.18402e-06	down	ADCY7	adenylate cyclase 7 [Source:HGNC Symbol;Acc:HGNC:238]	GO:1902600;GO:0016020;GO:0016021;GO:0022904;GO:0004129;GO:0060135;GO:0030819;GO:0006171;GO:0004016;GO:0005886;GO:0016829;GO:0035556;GO:0005524;GO:0000166;GO:0046872;GO:0016849;GO:0009190;GO:0007165;GO:0007193;GO:0004383;GO:0003091;GO:0006182;GO:0007189;GO:0007190;GO:0034199;GO:0071377;GO:0008074;GO:0071361;GO:0005622	K08047-ko00230 Purine metabolism;ko04015 Rap1 signaling pathway;ko04020 Calcium signaling pathway;ko04072 Phospholipase D signaling pathway;ko04024 cAMP signaling pathway;ko04022 cGMP - PKG signaling pathway;ko04114 Oocyte meiosis;ko04540 Gap junction;ko04611 Platelet activation;ko04062 Chemokine signaling pathway;ko04911 Insulin secretion;ko04923 Regulation of lipolysis in adipocyte;ko04912 GnRH…	KOG3619-Adenylate/guanylate cyclase[C]
ENSG00000128564	0.600721	0.178737	1.74886	0.00213232	0.010647	up	VGF	VGF nerve growth factor inducible [Source:HGNC Symbol;Acc:HGNC:12684]	GO:0042593;GO:0032868;GO:0030073;GO:0019953;GO:0009409;GO:0006091;GO:0002021;GO:0001541;GO:0005184;GO:0005576;GO:0008083;GO:0043231;GO:0005615;GO:0031410;GO:0042742;GO:0003674;GO:0044267;GO:0005788;GO:0030133;GO:0005179;GO:0033500;GO:0048167;GO:0051591;GO:0043687	-	-
ENSG00000166016	17.8712	8.77343	1.02642	7.9488e-16	4.89201e-14	up	ABTB2	ankyrin repeat and BTB domain containing 2 [Source:HGNC Symbol;Acc:HGNC:23842]	GO:0097237;GO:0046982;GO:0005737;GO:0031625;GO:0003674;GO:0005575;GO:0043161;GO:0030162;GO:0042787;GO:0019005	-	-
ENSG00000113140	77.6584	197.981	-1.35015	2.08982e-18	1.704e-16	down	SPARC	secreted protein acidic and cysteine rich [Source:HGNC Symbol;Acc:HGNC:11219]	GO:0031982;GO:0005634;GO:0005622;GO:0005615;GO:0005578;GO:0071363;GO:0060348;GO:0051592;GO:0051591;GO:0051384;GO:0048839;GO:0046686;GO:0045471;GO:0043473;GO:0043434;GO:0042127;GO:0042060;GO:0034097;GO:0033591;GO:0032496;GO:0030324;GO:0010288;GO:0009629;GO:0007507;GO:0001503;GO:0050840;GO:0005509;GO:0005576;GO:0005515;GO:0007165;GO:0046872;GO:0005737;GO:0005604;GO:0006898;GO:0022604;GO:0031091;GO:…	-	KOG4004-Matricellular protein Osteonectin/SPARC/BM-40[W]
ENSG00000168874	1.81039	0.225696	3.00385	1.58734e-07	2.70387e-06	up	ATOH8	atonal bHLH transcription factor 8 [Source:HGNC Symbol;Acc:HGNC:24126]	GO:0005737;GO:0005634;GO:0051450;GO:0045892;GO:0001704;GO:0033613;GO:0008134;GO:0003700;GO:0030154;GO:0006355;GO:0006351;GO:0003677;GO:0046983;GO:0005654;GO:0016607;GO:0007275;GO:0007399;GO:0045893;GO:0070888;GO:0060395;GO:0001937;GO:0010595;GO:0035148;GO:0045603	-	-
ENSG00000189060	14.2928	4.7892	1.57743	7.67401e-19	6.66312e-17	up	H1F0	H1 histone family member 0 [Source:HGNC Symbol;Acc:HGNC:4714]	GO:0005634;GO:0003690;GO:0003680;GO:0016604;GO:0005515;GO:0015629;GO:0005694;GO:0000790;GO:0000786;GO:0006334;GO:0031490;GO:0003677;GO:0005794;GO:0003723;GO:0005654;GO:0006309;GO:0005719	-	KOG4012-Histone H1[B]
ENSG00000134198	3.12365	9.89058	-1.66282	2.02222e-19	1.87763e-17	down	TSPAN2	tetraspanin 2 [Source:HGNC Symbol;Acc:HGNC:20659]	GO:0043209;GO:0005886;GO:0061564;GO:0048709;GO:0042552;GO:0014005;GO:0014002;GO:0007420;GO:0006954;GO:0005515;GO:0016021;GO:0016020;GO:0005887;GO:0007166	-	KOG3882-Tetraspanin family integral membrane protein[R]
ENSG00000156869	2.12441	4.35061	-1.03415	0.00191259	0.00973445	down	FRRS1	ferric chelate reductase 1 [Source:HGNC Symbol;Acc:HGNC:27622]	GO:0055114;GO:0016491;GO:0046872;GO:0016021;GO:0016020;GO:0000293	-	-
ENSG00000180611	11.2124	4.76639	1.23412	7.21875e-19	6.30189e-17	up	MB21D2	Mab-21 domain containing 2 [Source:HGNC Symbol;Acc:HGNC:30438]	GO:0045296;GO:0032403	-	KOG3963-Mab-21-like cell fate specification proteins[T]
ENSG00000132911	7.60876	15.7287	-1.04766	1.51653e-05	0.000155655	down	NMUR2	neuromedin U receptor 2 [Source:HGNC Symbol;Acc:HGNC:16454]	GO:0048265;GO:0007625;GO:0007218;GO:0002023;GO:0008188;GO:0007165;GO:0004871;GO:0005515;GO:0005886;GO:0005525;GO:0005622;GO:0007186;GO:0004930;GO:0016021;GO:0016020;GO:0006816;GO:1902476;GO:0005229;GO:0007267;GO:0007417;GO:0007631;GO:0007204;GO:0019722;GO:0006940;GO:0043006;GO:0007200;GO:0001607;GO:0042924;GO:0048016;GO:0050482	K05053-ko04080 Neuroactive ligand-receptor interaction	KOG3656-FOG: 7 transmembrane receptor[R]
ENSG00000140511	8.4572	23.0414	-1.44598	5.03701e-16	3.17292e-14	down	HAPLN3	hyaluronan and proteoglycan link protein 3 [Source:HGNC Symbol;Acc:HGNC:21446]	GO:0005576;GO:0007155;GO:0005578;GO:0005615;GO:0005540;GO:0005201;GO:0001501;GO:0007417	-	-
ENSG00000089847	1.45136	0.544157	1.41531	2.96689e-08	5.84034e-07	up	ANKRD24	ankyrin repeat domain 24 [Source:HGNC Symbol;Acc:HGNC:29424]	-	-	-
ENSG00000166863	0.854653	0.0119873	6.15576	6.46913e-05	0.000544336	up	TAC3	tachykinin 3 [Source:HGNC Symbol;Acc:HGNC:11521]	GO:0005576;GO:0007218;GO:0007217;GO:0070062;GO:0005615;GO:0005102;GO:0007565	K05240-ko04080 Neuroactive ligand-receptor interaction	-
ENSG00000115107	7.60455	17.4717	-1.20008	1.99605e-18	1.63585e-16	down	STEAP3	STEAP3 metalloreductase [Source:HGNC Symbol;Acc:HGNC:24592]	GO:0006811;GO:0055114;GO:0016491;GO:0046872;GO:0016021;GO:0016020;GO:0006810;GO:0006915;GO:0007049;GO:0005887;GO:0005515;GO:0005768;GO:0005737;GO:0010008;GO:0042981;GO:0033572;GO:0009306;GO:0055072;GO:0005771;GO:0008823;GO:0016723;GO:0052851;GO:0015677	K10142-ko04115 p53 signaling pathway	-
ENSG00000183397	8.54564	17.8306	-1.06109	0.00405521	0.0181719	down	C19orf71	chromosome 19 open reading frame 71 [Source:HGNC Symbol;Acc:HGNC:34496]	-	-	-
ENSG00000132274	4.91973	10.0628	-1.03238	3.40131e-11	1.12883e-09	down	TRIM22	tripartite motif containing 22 [Source:HGNC Symbol;Acc:HGNC:16379]	GO:0016604;GO:0005622;GO:0006355;GO:0006351;GO:0016567;GO:0016740;GO:0005654;GO:0046872;GO:0008270;GO:0016607;GO:0005737;GO:0005634;GO:1903507;GO:0051607;GO:0005515;GO:0005829;GO:0043123;GO:0016032;GO:0006955;GO:0051092;GO:0030674;GO:0003714;GO:0003700;GO:0009615;GO:0051091;GO:0060333;GO:0019901;GO:0015030;GO:0010508;GO:0032880;GO:0070206	-	-
ENSG00000142910	14.8787	35.0642	-1.23675	1.71359e-18	1.43362e-16	down	TINAGL1	tubulointerstitial nephritis antigen like 1 [Source:HGNC Symbol;Acc:HGNC:19168]	GO:0005737;GO:0005615;GO:0043236;GO:0006955;GO:0005576;GO:0006508;GO:0008234;GO:0005515;GO:0005044;GO:0006898;GO:0030247;GO:0070062;GO:0007155;GO:0016197;GO:0031012;GO:0005201	-	KOG1544-Predicted cysteine proteinase TIN-ag[R]
ENSG00000258947	25.7278	140.79	-2.45215	4.85484e-14	2.46004e-12	down	TUBB3	tubulin beta 3 class III [Source:HGNC Symbol;Acc:HGNC:20772]	GO:0003924;GO:0007010;GO:0005200;GO:0015630;GO:0005525;GO:0000166;GO:0005874;GO:0007017;GO:0005515;GO:0005737;GO:0005634;GO:0005856;GO:0070062;GO:0007411;GO:0030425	K07375-ko04145 Phagosome;ko04540 Gap junction;ko05130 Pathogenic Escherichia coli infection	KOG1375-Beta tubulin[Z]
ENSG00000163346	20.6477	49.8306	-1.27106	4.41918e-16	2.80574e-14	down	PBXIP1	PBX homeobox interacting protein 1 [Source:HGNC Symbol;Acc:HGNC:21199]	GO:0045892;GO:0030154;GO:0005515;GO:0003714;GO:0005829;GO:0005737;GO:0005634;GO:0007275;GO:0005856;GO:0005874	-	-
ENSG00000172346	0.0001	0.860583	-13.0711	9.65995e-09	2.1054e-07	down	CSDC2	cold shock domain containing C2 [Source:HGNC Symbol;Acc:HGNC:30359]	GO:0005634;GO:0008134;GO:0003723;GO:0005515;GO:0003677;GO:0006355;GO:0005737;GO:0006397;GO:0003676;GO:0003730;GO:0043488	-	KOG3070-Predicted RNA-binding protein containing PIN domain and invovled in translation or RNA processing[J]
ENSG00000178789	0.311068	0.0001	11.603	2.23124e-05	0.000218007	up	CD300LB	CD300 molecule like family member b [Source:HGNC Symbol;Acc:HGNC:30811]	GO:0005886;GO:0016021;GO:0016020;GO:0002376;GO:0050776;GO:0045087	-	-
ENSG00000125998	0.37254	0.0108	5.10829	1.42083e-05	0.000146691	up	FAM83C	family with sequence similarity 83 member C [Source:HGNC Symbol;Acc:HGNC:16121]	GO:0019901	-	-
ENSG00000102384	6.07723	12.2565	-1.01206	1.67052e-06	2.21217e-05	down	CENPI	centromere protein I [Source:HGNC Symbol;Acc:HGNC:3968]	GO:0034508;GO:0000776;GO:0016604;GO:0005694;GO:0005829;GO:0005634;GO:0000775;GO:0005515;GO:0005654;GO:0034080;GO:0007062;GO:0007548	-	-
ENSG00000167653	1.30137	0.2301	2.4997	0.000430088	0.00280378	up	PSCA	prostate stem cell antigen [Source:HGNC Symbol;Acc:HGNC:9500]	GO:0005886;GO:0016020;GO:0031225;GO:0005576;GO:0070062;GO:0006501	-	-
ENSG00000131203	22.9954	8.83359	1.38027	1.04828e-11	3.75859e-10	up	IDO1	indoleamine 2,3-dioxygenase 1 [Source:HGNC Symbol;Acc:HGNC:6059]	GO:0020037;GO:0005829;GO:0055114;GO:0016491;GO:0046872;GO:0005737;GO:0051213;GO:0002376;GO:0070234;GO:0009055;GO:0006569;GO:0007565;GO:0004833;GO:0033754;GO:0019441;GO:0032421;GO:0030485;GO:0070233;GO:0043065;GO:0042130;GO:0036269;GO:0034276;GO:0033555;GO:0032735;GO:0032693;GO:0032496;GO:0006954;GO:0002830;GO:0002678;GO:0002666;GO:0002534	K00463-ko00380 Tryptophan metabolism;ko05143 African trypanosomiasis	-
ENSG00000244219	0.647801	1.69799	-1.39021	0.00400445	0.0179747	down	TMEM225B	transmembrane protein 225B [Source:HGNC Symbol;Acc:HGNC:53075]	-	-	-
ENSG00000064961	127.364	314.656	-1.30482	7.11774e-31	1.48483e-28	down	HMG20B	high mobility group 20B [Source:HGNC Symbol;Acc:HGNC:5002]	GO:0016604;GO:0003677;GO:0005654;GO:0005634;GO:0045666;GO:0035914;GO:0033234;GO:0046982;GO:0005515;GO:0005694;GO:0016569;GO:0006355;GO:0006351;GO:0016575;GO:0007049;GO:0004407;GO:0007596	-	KOG0381-HMG box-containing protein[R]
ENSG00000138316	0.932179	2.63574	-1.49953	9.81311e-10	2.60973e-08	down	ADAMTS14	ADAM metallopeptidase with thrombospondin type 1 motif 14 [Source:HGNC Symbol;Acc:HGNC:14899]	GO:0005576;GO:0030199;GO:0008233;GO:0006508;GO:0016787;GO:0046872;GO:0008270;GO:0005578;GO:0004222;GO:0008237;GO:0031012;GO:0030574	-	KOG3538-Disintegrin metalloproteinases with thrombospondin repeats[O]
ENSG00000184560	0.327138	0.0139833	4.54812	0.00282254	0.0135419	up	C17orf74	chromosome 17 open reading frame 74 [Source:HGNC Symbol;Acc:HGNC:27315]	GO:0016021;GO:0016020	-	-
ENSG00000212123	31.8293	7.53851	2.078	9.08194e-26	1.45883e-23	up	PRR22	proline rich 22 [Source:HGNC Symbol;Acc:HGNC:28354]	-	-	-
ENSG00000114251	5.96599	14.6748	-1.29851	2.27999e-22	2.83902e-20	down	WNT5A	Wnt family member 5A [Source:HGNC Symbol;Acc:HGNC:12784]	GO:0005576;GO:0005515;GO:0007275;GO:0005102;GO:0003700;GO:0016055;GO:0005578;GO:0005615;GO:0030154;GO:0045893;GO:0005886;GO:2000273;GO:0061024;GO:0090090;GO:0060071;GO:0008584;GO:0071222;GO:0071346;GO:0043066;GO:0045944;GO:0051092;GO:0000187;GO:0032755;GO:0050729;GO:0051216;GO:0044212;GO:0045892;GO:0010033;GO:0030666;GO:0071560;GO:0005796;GO:0007411;GO:0048018;GO:0030182;GO:0045165;GO:0045599;GO:…	K00444-ko04310 Wnt signaling pathway;ko04390 Hippo signaling pathway;ko04150 mTOR signaling pathway;ko04550 Signaling pathways regulating pluripotency of stem cells;ko04916 Melanogenesis;ko04360 Axon guidance;ko05200 Pathways in cancer;ko05205 Proteoglycans in cancer;ko05217 Basal cell carcinoma;ko05224 Breast cancer;ko05166 HTLV-I infection	KOG3913-Wnt family of developmental regulators[T]
ENSG00000153132	5.53834	2.08661	1.4083	1.42265e-09	3.67987e-08	up	CLGN	calmegin [Source:HGNC Symbol;Acc:HGNC:2060]	GO:0007339;GO:0007338;GO:0006461;GO:0005509;GO:0044183;GO:0005783;GO:0006457;GO:0005789;GO:0016021;GO:0016020;GO:0051082	-	KOG0675-Calnexin[O]
ENSG00000063127	2.35839	5.42668	-1.20226	3.36692e-06	4.11446e-05	down	SLC6A16	solute carrier family 6 member 16 [Source:HGNC Symbol;Acc:HGNC:13622]	GO:0003333;GO:0055085;GO:0015293;GO:0016021;GO:0016020;GO:0006810;GO:0005328;GO:0006836;GO:0005887;GO:0005622;GO:0015171;GO:0005326	-	KOG3659-Sodium-neurotransmitter symporter[T]
ENSG00000250641	0.216927	0.0001	11.083	0.00717388	0.0289583	up	AL662899.2	-	GO:0016021;GO:0016020	-	-
ENSG00000128606	11.7742	27.7707	-1.23793	5.6759e-12	2.12028e-10	down	LRRC17	leucine rich repeat containing 17 [Source:HGNC Symbol;Acc:HGNC:16895]	GO:0005615;GO:0048539;GO:0045671;GO:0005576;GO:0001503	-	KOG0619-FOG: Leucine rich repeat[R]
ENSG00000137434	4.50017	1.81497	1.31003	0.00126523	0.00689864	up	C6orf52	chromosome 6 open reading frame 52 [Source:HGNC Symbol;Acc:HGNC:20881]	-	-	-
ENSG00000164211	7.53188	18.1187	-1.2664	4.43939e-14	2.27101e-12	down	STARD4	StAR related lipid transfer domain containing 4 [Source:HGNC Symbol;Acc:HGNC:18058]	GO:0008289;GO:0006810;GO:0006869;GO:0005739;GO:0015485;GO:0017127;GO:0032367;GO:0010873;GO:0070508;GO:0070859;GO:0010879;GO:0031410	-	-
ENSG00000130783	3.15704	1.18646	1.4119	0.00019226	0.0014134	up	CCDC62	coiled-coil domain containing 62 [Source:HGNC Symbol;Acc:HGNC:30723]	GO:0005886;GO:0005654;GO:0005737;GO:0005634;GO:0045944;GO:0030331;GO:0030374;GO:0071392	-	-
ENSG00000128340	1.20385	4.38176	-1.86385	7.11016e-10	1.9195e-08	down	RAC2	ras-related C3 botulinum toxin substrate 2 (rho family, small GTP binding protein Rac2) [Source:HGNC Symbol;Acc:HGNC:9802]	GO:0016020;GO:0005737;GO:0005635;GO:0090023;GO:0060753;GO:0045453;GO:0043304;GO:0042129;GO:0030036;GO:0030031;GO:0010592;GO:0008284;GO:0007186;GO:0006935;GO:0019887;GO:0003924;GO:0045859;GO:0005829;GO:0005525;GO:0005622;GO:0000166;GO:0007264;GO:0005925;GO:0005886;GO:0030027;GO:0070062;GO:0051056;GO:0030670;GO:0007165;GO:0030168;GO:0005884;GO:0007015;GO:1903955;GO:0010310;GO:0010810;GO:0060263;GO:…	K07860-ko04014 Ras signaling pathway;ko04015 Rap1 signaling pathway;ko04010 MAPK signaling pathway;ko04310 Wnt signaling pathway;ko04370 VEGF signaling pathway;ko04071 Sphingolipid signaling pathway;ko04024 cAMP signaling pathway;ko04810 Regulation of actin cytoskeleton;ko04510 Focal adhesion;ko04520 Adherens junction;ko04650 Natural killer cell mediated cytotoxicity;ko04662 B cell receptor signa…	KOG0393-Ras-related small GTPase, Rho type[R]
ENSG00000269693	0.271245	1.82369	-2.74919	0.000101321	0.000805306	down	AC010422.6	-	GO:0003676;GO:0003700;GO:0006355	-	-
ENSG00000167700	16.2016	65.3205	-2.0114	3.55988e-17	2.61107e-15	down	MFSD3	major facilitator superfamily domain containing 3 [Source:HGNC Symbol;Acc:HGNC:25157]	GO:0055085;GO:0016021;GO:0016020;GO:0006810;GO:0015992;GO:0005887;GO:0015295	-	KOG3574-Acetyl-CoA transporter[P]
ENSG00000204482	1.5475	0.454986	1.76604	0.00787384	0.031229	up	LST1	leukocyte specific transcript 1 [Source:HGNC Symbol;Acc:HGNC:14189]	GO:0006955;GO:0005794;GO:0016020;GO:0016021;GO:0005737;GO:0000139;GO:0002376;GO:0000902;GO:0012505;GO:0008360;GO:0016358;GO:0009653;GO:0050672	-	-
ENSG00000167992	1.30448	0.418491	1.6402	1.48229e-06	1.99553e-05	up	VWCE	von Willebrand factor C and EGF domains [Source:HGNC Symbol;Acc:HGNC:26487]	GO:0005576;GO:0008284;GO:0005509;GO:0009966	-	KOG1216-von Willebrand factor and related coagulation proteins[WV]
ENSG00000171051	0.0001	0.194523	-10.9257	0.00245985	0.0120063	down	FPR1	formyl peptide receptor 1 [Source:HGNC Symbol;Acc:HGNC:3826]	GO:0007200;GO:0007186;GO:0050786;GO:0004982;GO:0007165;GO:0004871;GO:0005515;GO:0005886;GO:0004930;GO:0016021;GO:0016020;GO:0006935;GO:0060326;GO:0005887;GO:0006954;GO:0043312;GO:0030667;GO:0035577;GO:0101003;GO:0007188;GO:0004875;GO:0002430;GO:0007204;GO:0050900;GO:0007263;GO:0000187	K04172-ko04015 Rap1 signaling pathway;ko04080 Neuroactive ligand-receptor interaction;ko05150 Staphylococcus aureus infection	-
ENSG00000160117	2.35864	0.860535	1.45465	7.28401e-06	8.21074e-05	up	ANKLE1	ankyrin repeat and LEM domain containing 1 [Source:HGNC Symbol;Acc:HGNC:26812]	GO:1905456;GO:1905453;GO:0045950;GO:0016787;GO:0005737;GO:0005634;GO:0004519;GO:0004518;GO:0006281;GO:0006974;GO:0005515;GO:0005639;GO:0031490;GO:0090305;GO:2001022;GO:0006611;GO:0006998;GO:0070197;GO:0016021;GO:0016020	-	-
ENSG00000114395	23.4566	50.8869	-1.1173	7.54588e-05	0.000623826	down	CYB561D2	cytochrome b561 family member D2 [Source:HGNC Symbol;Acc:HGNC:30253]	GO:0055114;GO:0046872;GO:0016021;GO:0016020	-	-
ENSG00000138311	1.77873	4.92237	-1.46851	1.41886e-09	3.67598e-08	down	ZNF365	zinc finger protein 365 [Source:HGNC Symbol;Acc:HGNC:18194]	GO:0005515;GO:0043231;GO:0005737;GO:0005815;GO:0005856;GO:0042803;GO:0005813;GO:0000281;GO:0000930;GO:0033566	-	-
ENSG00000125735	0.441263	0.015825	4.80136	2.3283e-06	2.9753e-05	up	TNFSF14	TNF superfamily member 14 [Source:HGNC Symbol;Acc:HGNC:11930]	GO:0006955;GO:0005576;GO:0007165;GO:0005515;GO:0005886;GO:0016020;GO:0016021;GO:0005737;GO:0005125;GO:0005615;GO:0005164;GO:0033209;GO:0005102;GO:0006915;GO:0071260;GO:0042110;GO:0043027;GO:0008588;GO:0042098;GO:0043029;GO:0043154;GO:1901741;GO:0045663;GO:0031295;GO:0010820	K05477-ko04064 NF-kappa B signaling pathway;ko04060 Cytokine-cytokine receptor interaction;ko05168 Herpes simplex infection	-
ENSG00000241322	1.47853	0.065843	4.48899	0.000261508	0.00183805	up	CDRT1	CMT1A duplicated region transcript 1 [Source:HGNC Symbol;Acc:HGNC:14379]	GO:0003674;GO:0008150;GO:0005575	-	-
ENSG00000185158	17.309	7.9354	1.12515	9.02742e-06	9.82435e-05	up	LRRC37B	leucine rich repeat containing 37B [Source:HGNC Symbol;Acc:HGNC:29070]	GO:0016021;GO:0016020	-	-
ENSG00000104941	0.28046	0.0173643	4.0136	0.00895986	0.034626	up	RSPH6A	radial spoke head 6 homolog A [Source:HGNC Symbol;Acc:HGNC:14241]	GO:0005622	-	-
ENSG00000129009	0.0001	0.164352	-10.6826	0.00920057	0.0352886	down	ISLR	immunoglobulin superfamily containing leucine rich repeat [Source:HGNC Symbol;Acc:HGNC:6133]	GO:0005615;GO:0005576;GO:0070062;GO:0007155;GO:0002576;GO:0031093	-	KOG0619-FOG: Leucine rich repeat[R]
ENSG00000125398	5.41743	11.9064	-1.13606	0.000407192	0.00267624	down	SOX9	SRY-box 9 [Source:HGNC Symbol;Acc:HGNC:11204]	GO:0044798;GO:0005667;GO:0005634;GO:2001054;GO:2000794;GO:2000138;GO:1901203;GO:0090190;GO:0090184;GO:0090103;GO:0090090;GO:0072289;GO:0072197;GO:0072193;GO:0072190;GO:0072189;GO:0072170;GO:0072034;GO:0071599;GO:0071560;GO:0071504;GO:0071364;GO:0071300;GO:0071260;GO:0070384;GO:0070371;GO:0070168;GO:0061145;GO:0061138;GO:0061046;GO:0061036;GO:0060784;GO:0060729;GO:0060534;GO:0060532;GO:0060517;GO:…	K18435-ko04024 cAMP signaling pathway	KOG0527-HMG-box transcription factor[K]
ENSG00000104332	21.1435	49.889	-1.23851	0.000708906	0.00424894	down	SFRP1	secreted frizzled related protein 1 [Source:HGNC Symbol;Acc:HGNC:10776]	GO:0005615;GO:2001238;GO:2000041;GO:1904956;GO:0090246;GO:0090244;GO:0090179;GO:0090175;GO:0090090;GO:0071542;GO:0071481;GO:0071391;GO:0060687;GO:0060527;GO:0060346;GO:0060071;GO:0048546;GO:0046546;GO:0045671;GO:0045668;GO:0045578;GO:0044345;GO:0043508;GO:0042493;GO:0035019;GO:0033689;GO:0030514;GO:0030279;GO:0030178;GO:0030097;GO:0021915;GO:0014034;GO:0010975;GO:0010629;GO:0009952;GO:0008585;GO:…	K02166-ko04310 Wnt signaling pathway	KOG3577-Smoothened and related G-protein-coupled receptors[T]
ENSG00000136943	6.13407	12.6018	-1.03871	1.22238e-06	1.68541e-05	down	CTSV	cathepsin V [Source:HGNC Symbol;Acc:HGNC:2538]	GO:0006508;GO:0008234;GO:0008233;GO:0016787;GO:0005764;GO:0005615;GO:0004252;GO:0005576;GO:0005515;GO:0070062;GO:0019886;GO:0043202;GO:0022617;GO:0004197;GO:0051603;GO:0045177;GO:0043204;GO:0043005;GO:0030141;GO:0009897;GO:0005902;GO:0005773;GO:0005737;GO:0060008;GO:1990834;GO:0051384;GO:0046697;GO:0048102;GO:0034698;GO:0021675;GO:0014070;GO:0010259;GO:0009749;GO:0009267;GO:0008584;GO:0007283;GO:…	K01375-ko04142 Lysosome;ko04210 Apoptosis	KOG1543-Cysteine proteinase Cathepsin L[O]
ENSG00000130643	1.11882	3.12278	-1.48085	0.0042457	0.0188494	down	CALY	calcyon neuron specific vesicular protein [Source:HGNC Symbol;Acc:HGNC:17938]	GO:0032403;GO:0005515;GO:0005886;GO:0016021;GO:0016020;GO:0048268;GO:0030659;GO:0031410;GO:0005887;GO:0032051;GO:0007212;GO:0006897;GO:0005768;GO:0016197;GO:0045807	K15493-ko04728 Dopaminergic synapse	-
ENSG00000197728	1672.01	797.24	1.0685	9.33219e-06	0.000101105	up	RPS26	ribosomal protein S26 [Source:HGNC Symbol;Acc:HGNC:10414]	GO:0005515;GO:0005840;GO:0006412;GO:0003735;GO:0005622;GO:0030529;GO:0016020;GO:0003723;GO:0022627;GO:0003729;GO:0005829;GO:0045296;GO:0070062;GO:0005654;GO:0006413;GO:0006364;GO:0000184;GO:0019083;GO:0006614;GO:0033119;GO:0015935	K02976-ko03010 Ribosome	KOG1768-40s ribosomal protein S26[J]
ENSG00000171747	2.94321	1.05066	1.4861	2.24428e-07	3.69383e-06	up	LGALS4	galectin 4 [Source:HGNC Symbol;Acc:HGNC:6565]	GO:0005615;GO:0016936;GO:0030246;GO:0005886;GO:0007155;GO:0005829	-	KOG3587-Galectin, galactose-binding lectin[W]
ENSG00000160321	0.283335	1.31226	-2.21148	0.00165212	0.00863305	down	ZNF208	zinc finger protein 208 [Source:HGNC Symbol;Acc:HGNC:12999]	GO:0005622;GO:0006355;GO:0003676;GO:0008270;GO:0006351;GO:0003677;GO:0046872;GO:0005634	-	KOG1721-FOG: Zn-finger[R]
ENSG00000087074	103.967	25.163	2.04675	6.77292e-44	3.02204e-41	up	PPP1R15A	protein phosphatase 1 regulatory subunit 15A [Source:HGNC Symbol;Acc:HGNC:14375]	GO:1990441;GO:1903912;GO:1903573;GO:1902310;GO:0070262;GO:0060734;GO:0045943;GO:0034976;GO:0033138;GO:0030968;GO:0010628;GO:0019903;GO:0019888;GO:0005515;GO:0005739;GO:0005789;GO:0005783;GO:0016020;GO:0006915;GO:0005741;GO:0005829;GO:0006417;GO:0019901;GO:0070059;GO:0005794;GO:0005737;GO:0007050;GO:0006974;GO:0008157;GO:0072542;GO:0032058;GO:0032515;GO:0032516;GO:0035308;GO:0036496;GO:0070972;GO:…	K14019-ko04141 Protein processing in endoplasmic reticulum	-
ENSG00000150776	12.1625	29.9496	-1.3001	0.00156918	0.00827504	down	C11orf57	chromosome 11 open reading frame 57 [Source:HGNC Symbol;Acc:HGNC:25569]	GO:0005515	-	-
ENSG00000143341	1.49433	5.45321	-1.86761	6.92649e-35	1.88577e-32	down	HMCN1	hemicentin 1 [Source:HGNC Symbol;Acc:HGNC:19194]	GO:0030054;GO:0005938;GO:0005604;GO:0005576;GO:0051301;GO:0005509;GO:0005737;GO:0005578;GO:0007049;GO:0050896;GO:0070062;GO:0007601;GO:0031012;GO:0032154;GO:0005201	-	KOG4475-FOG: Immunoglobin and related proteins[RP]
ENSG00000158050	1.39037	0.493617	1.494	0.00175327	0.00904287	up	DUSP2	dual specificity phosphatase 2 [Source:HGNC Symbol;Acc:HGNC:3068]	GO:0006470;GO:0051019;GO:0004721;GO:0017017;GO:0035335;GO:0016311;GO:0016791;GO:0008138;GO:0004725;GO:0031965;GO:0016787;GO:0005634;GO:0005515;GO:0001706;GO:0000188;GO:0008330	K04459-ko04010 MAPK signaling pathway	KOG1716-Dual specificity phosphatase[V]
ENSG00000178401	1.9978	6.14251	-1.62042	3.06216e-17	2.2667e-15	down	DNAJC22	DnaJ heat shock protein family (Hsp40) member C22 [Source:HGNC Symbol;Acc:HGNC:25802]	GO:0016021;GO:0016020	-	KOG0714-Molecular chaperone (DnaJ superfamily)[O]
ENSG00000162738	0.626011	1.66391	-1.41032	8.71206e-06	9.50046e-05	down	VANGL2	VANGL planar cell polarity protein 2 [Source:HGNC Symbol;Acc:HGNC:15511]	GO:0071944;GO:0060187;GO:0030134;GO:0016328;GO:0016324;GO:0016323;GO:0005911;GO:0005886;GO:0001725;GO:1905515;GO:1904938;GO:0090179;GO:0090177;GO:0090175;GO:0090103;GO:0090102;GO:0061346;GO:0060993;GO:0060490;GO:0060489;GO:0060488;GO:0060122;GO:0060119;GO:0060071;GO:0060029;GO:0060028;GO:0048546;GO:0048105;GO:0048103;GO:0045197;GO:0045176;GO:0043507;GO:0042060;GO:0036515;GO:0036514;GO:0036342;GO:…	K04510-ko04310 Wnt signaling pathway	KOG3814-Signaling protein van gogh/strabismus[T]
ENSG00000108622	0.914261	2.34653	-1.35985	0.00620403	0.0256777	down	ICAM2	intercellular adhesion molecule 2 [Source:HGNC Symbol;Acc:HGNC:5345]	GO:0016020;GO:0016021;GO:0016337;GO:0007155;GO:0050776;GO:0005886;GO:0005887;GO:0070062;GO:0002223;GO:0030198;GO:0005178;GO:0032154;GO:0071944;GO:0001931	K06523-ko04514 Cell adhesion molecules (CAMs);ko04650 Natural killer cell mediated cytotoxicity	-
ENSG00000119714	1.44726	2.98449	-1.04416	0.000843948	0.00492958	down	GPR68	G protein-coupled receptor 68 [Source:HGNC Symbol;Acc:HGNC:4519]	GO:2001206;GO:0071467;GO:0045656;GO:0035774;GO:0032024;GO:0007165;GO:0004871;GO:0005886;GO:0007186;GO:0004930;GO:0016021;GO:0016020;GO:0005887;GO:0006954	-	-
ENSG00000198650	0.202422	0.0230313	3.1357	0.00578048	0.0242117	up	TAT	tyrosine aminotransferase [Source:HGNC Symbol;Acc:HGNC:11573]	GO:0005739;GO:0051384;GO:0046689;GO:0014070;GO:0006979;GO:0006572;GO:0006536;GO:0006520;GO:0006103;GO:0016597;GO:0004838;GO:0008483;GO:0005515;GO:0009058;GO:0003824;GO:0016740;GO:0030170;GO:0009072;GO:0080130;GO:0009074;GO:0005575;GO:0005829;GO:0006559	K00815-ko01230 Biosynthesis of amino acids;ko00270 Cysteine and methionine metabolism;ko00350 Tyrosine metabolism;ko00360 Phenylalanine metabolism;ko00400 Phenylalanine, tyrosine and tryptophan biosynthesis;ko00130 Ubiquinone and other terpenoid-quinone biosynthesis;ko00950 Isoquinoline alkaloid biosynthesis;ko00960 Tropane, piperidine and pyridine alkaloid biosynthesis;ko00401 Novobiocin biosynt…	KOG0259-Tyrosine aminotransferase[E]
ENSG00000063322	76.6195	19.5335	1.97176	1.13117e-09	2.97868e-08	up	MED29	mediator complex subunit 29 [Source:HGNC Symbol;Acc:HGNC:23074]	GO:0016592;GO:0005654;GO:0005515;GO:0006355;GO:0006351;GO:0005634	-	-
ENSG00000113721	0.244404	1.28844	-2.39828	1.5632e-12	6.37303e-11	down	PDGFRB	platelet derived growth factor receptor beta [Source:HGNC Symbol;Acc:HGNC:8804]	GO:0016324;GO:0009986;GO:0005886;GO:0005737;GO:0005634;GO:2000491;GO:0072284;GO:0072278;GO:0072275;GO:0072075;GO:0060437;GO:0055093;GO:0048839;GO:0048146;GO:0043627;GO:0043066;GO:0043065;GO:0042542;GO:0042060;GO:0035789;GO:0035556;GO:0035025;GO:0034405;GO:0033993;GO:0032967;GO:0032526;GO:0032355;GO:0014070;GO:0009636;GO:0008584;GO:0008284;GO:0007568;GO:0006024;GO:0043548;GO:0005017;GO:0004713;GO:…	K05089-ko04014 Ras signaling pathway;ko04015 Rap1 signaling pathway;ko04010 MAPK signaling pathway;ko04020 Calcium signaling pathway;ko04072 Phospholipase D signaling pathway;ko04151 PI3K-Akt signaling pathway;ko04060 Cytokine-cytokine receptor interaction;ko04810 Regulation of actin cytoskeleton;ko04510 Focal adhesion;ko04540 Gap junction;ko05200 Pathways in cancer;ko05230 Central carbon metabol…	KOG0200-Fibroblast/platelet-derived growth factor receptor and related receptor tyrosine kinases[T]
ENSG00000165181	0.127399	0.0001	10.3151	5.1915e-05	0.000451495	up	C9orf84	chromosome 9 open reading frame 84 [Source:HGNC Symbol;Acc:HGNC:26535]	-	-	-
ENSG00000214357	1.73874	3.55171	-1.03048	4.93964e-05	0.000432872	down	NEURL1B	neuralized E3 ubiquitin protein ligase 1B [Source:HGNC Symbol;Acc:HGNC:35422]	GO:0005769;GO:0070086;GO:0016874;GO:0016567;GO:0016740;GO:0046872;GO:0008270;GO:0005737;GO:0007219;GO:0005515	-	KOG4172-Predicted E3 ubiquitin ligase[O]
ENSG00000168936	15.2255	46.6276	-1.61469	4.09355e-28	7.30608e-26	down	TMEM129	transmembrane protein 129 [Source:HGNC Symbol;Acc:HGNC:25137]	GO:0016567;GO:0005789;GO:0005783;GO:0016740;GO:0046872;GO:0016021;GO:0016020;GO:0003674;GO:1904264;GO:0000209;GO:0006986;GO:0008150;GO:0030433;GO:0030970;GO:0005575;GO:0061630	-	KOG3899-Uncharacterized conserved protein[S]
ENSG00000116014	0.0001	0.193917	-10.9212	0.0116652	0.0426531	down	KISS1R	KISS1 receptor [Source:HGNC Symbol;Acc:HGNC:4510]	GO:0005886;GO:0004930;GO:0043231;GO:0016021;GO:0016020;GO:0007186;GO:0009986;GO:0007165;GO:0008528;GO:0004871;GO:0005515;GO:0007218;GO:0005887;GO:0007200;GO:0008188	K08374-ko04080 Neuroactive ligand-receptor interaction	KOG3656-FOG: 7 transmembrane receptor[R]
ENSG00000164588	0.0620807	0.224101	-1.85193	0.000289727	0.00201206	down	HCN1	hyperpolarization activated cyclic nucleotide gated potassium channel 1 [Source:HGNC Symbol;Acc:HGNC:4845]	GO:0098855;GO:0030425;GO:0030424;GO:0005887;GO:0071805;GO:0071320;GO:0046549;GO:0045176;GO:0042802;GO:0030552;GO:0022843;GO:0005249;GO:0005222;GO:0006814;GO:0005886;GO:0034765;GO:0006813;GO:0006811;GO:0005267;GO:0005244;GO:0005216;GO:0000166;GO:0016020;GO:0055085;GO:0016021;GO:0006810;GO:0005272;GO:0060078;GO:0035725;GO:0051289;GO:0005248;GO:0042391	-	KOG0498-K+-channel ERG and related proteins, contain PAS/PAC sensor domain[PT]
ENSG00000222046	0.0527833	1.0715	-4.34341	1.53168e-05	0.00015691	down	DCDC2B	doublecortin domain containing 2B [Source:HGNC Symbol;Acc:HGNC:32576]	GO:0005515;GO:0035556;GO:0005622	-	KOG3757-Microtubule assembly protein Doublecortin and related proteins, contain DCX domain[DZ]
ENSG00000222047	2.31555	6.18642	-1.41775	1.31321e-12	5.3949e-11	down	C10orf55	chromosome 10 open reading frame 55 [Source:HGNC Symbol;Acc:HGNC:31008]	-	-	-
ENSG00000164761	20.4715	8.63948	1.2446	7.19339e-26	1.16715e-23	up	TNFRSF11B	TNF receptor superfamily member 11b [Source:HGNC Symbol;Acc:HGNC:11909]	GO:0005615;GO:0005578;GO:0046685;GO:0045779;GO:0043627;GO:0042493;GO:0042489;GO:0032026;GO:0030198;GO:0010035;GO:0007584;GO:0005576;GO:0007165;GO:0006915;GO:0006955;GO:0005886;GO:0005887;GO:0006954;GO:0097190;GO:0033209;GO:0004872;GO:0005031;GO:0032496;GO:0042127;GO:0042981;GO:0005125;GO:0001501	K05148-ko04060 Cytokine-cytokine receptor interaction;ko04380 Osteoclast differentiation	-
ENSG00000105559	5.8015	12.4148	-1.09757	8.8075e-12	3.18637e-10	down	PLEKHA4	pleckstrin homology domain containing A4 [Source:HGNC Symbol;Acc:HGNC:14339]	GO:0016020;GO:0005737;GO:0005886;GO:0008289;GO:0008150;GO:0005575;GO:0006661;GO:0005545	-	-
ENSG00000110723	0.380736	0.184569	1.04463	0.00349179	0.0161453	up	EXPH5	exophilin 5 [Source:HGNC Symbol;Acc:HGNC:30578]	GO:0006886;GO:0017137;GO:0005768;GO:0045921;GO:0071985;GO:0050714;GO:0003334	-	-
ENSG00000182578	0.125695	0.673641	-2.42206	0.00103813	0.00586339	down	CSF1R	colony stimulating factor 1 receptor [Source:HGNC Symbol;Acc:HGNC:2433]	GO:0004714;GO:0018108;GO:0007169;GO:0006468;GO:0005524;GO:0004672;GO:0016020;GO:0016021;GO:0019221;GO:0019955;GO:1990682;GO:0009986;GO:0005886;GO:2000249;GO:0071902;GO:0071345;GO:0070374;GO:0048015;GO:0046777;GO:0046488;GO:0043066;GO:0042531;GO:0038145;GO:0036006;GO:0031529;GO:0030335;GO:0030316;GO:0021879;GO:0021772;GO:0008360;GO:0008285;GO:0008284;GO:0007411;GO:0042803;GO:0019903;GO:0005011;GO:…	K05090-ko04014 Ras signaling pathway;ko04015 Rap1 signaling pathway;ko04151 PI3K-Akt signaling pathway;ko04060 Cytokine-cytokine receptor interaction;ko04144 Endocytosis;ko04640 Hematopoietic cell lineage;ko04380 Osteoclast differentiation;ko05200 Pathways in cancer;ko05202 Transcriptional misregulation in cancers	KOG0200-Fibroblast/platelet-derived growth factor receptor and related receptor tyrosine kinases[T]
ENSG00000042493	119.755	309.995	-1.37216	5.76054e-15	3.2129e-13	down	CAPG	capping actin protein, gelsolin like [Source:HGNC Symbol;Acc:HGNC:1474]	GO:0042470;GO:0005576;GO:0005515;GO:0051693;GO:0051016;GO:0003779;GO:0005634;GO:0005737;GO:0005654;GO:0005730;GO:0045296;GO:0070062;GO:0005814;GO:0019904;GO:0006461;GO:0032403;GO:0072686;GO:0090543;GO:0008290	-	KOG0443-Actin regulatory proteins (gelsolin/villin family)[Z]
ENSG00000269313	0.60316	1.80703	-1.58301	0.00354524	0.0163219	down	MAGIX	MAGI family member, X-linked [Source:HGNC Symbol;Acc:HGNC:30006]	-	-	KOG3209-WW domain-containing protein[R]
ENSG00000104818	2.56796	5.42199	-1.0782	0.00382222	0.0173387	down	CGB2	chorionic gonadotropin beta subunit 2 [Source:HGNC Symbol;Acc:HGNC:16722]	GO:0005576;GO:0005179	-	-
ENSG00000179598	6.33318	2.66777	1.24729	2.2444e-07	3.69383e-06	up	PLD6	phospholipase D family member 6 [Source:HGNC Symbol;Acc:HGNC:30447]	GO:0005741;GO:0051321;GO:0043046;GO:0034587;GO:0030719;GO:0007286;GO:0035755;GO:0090305;GO:0042803;GO:0005739;GO:0016042;GO:0006629;GO:0003824;GO:0016787;GO:0046872;GO:0016021;GO:0016020;GO:0004519;GO:0004518;GO:0030154;GO:0007283;GO:0005515;GO:0006654;GO:0008053;GO:0010636	-	-
ENSG00000134489	0.180007	0.0001	10.8138	8.98499e-05	0.000724891	up	HRH4	histamine receptor H4 [Source:HGNC Symbol;Acc:HGNC:17383]	GO:0016020;GO:0004969;GO:0007165;GO:0004871;GO:0005886;GO:0007186;GO:0004930;GO:0016021;GO:0006954;GO:0008150;GO:0043408;GO:0007204	K04152-ko04080 Neuroactive ligand-receptor interaction	KOG3656-FOG: 7 transmembrane receptor[R]
ENSG00000169583	67.163	193.387	-1.52576	3.62598e-32	8.10563e-30	down	CLIC3	chloride intracellular channel 3 [Source:HGNC Symbol;Acc:HGNC:2064]	GO:0016604;GO:0005515;GO:0034765;GO:0006811;GO:0005244;GO:0016021;GO:0016020;GO:0005737;GO:0005634;GO:0006810;GO:0005254;GO:0006821;GO:0034707;GO:1902476;GO:0070062;GO:0007165	-	-
ENSG00000169402	0.308836	0.097432	1.66437	0.00354755	0.0163279	up	RSPH10B2	radial spoke head 10 homolog B2 [Source:HGNC Symbol;Acc:HGNC:34385]	-	-	KOG0231-Junctional membrane complex protein Junctophilin and related MORN repeat proteins[R]
ENSG00000169403	2.7267	0.306437	3.15349	8.79242e-25	1.30771e-22	up	PTAFR	platelet activating factor receptor [Source:HGNC Symbol;Acc:HGNC:9582]	GO:0016020;GO:0005886;GO:1904317;GO:1904316;GO:1904306;GO:1904303;GO:1904300;GO:1904058;GO:1903238;GO:1903039;GO:1902943;GO:0097755;GO:0071548;GO:0071398;GO:0071320;GO:0071258;GO:0060732;GO:0048661;GO:0046683;GO:0045987;GO:0045907;GO:0045776;GO:0045727;GO:0045410;GO:0045056;GO:0043315;GO:0032959;GO:0032760;GO:0032496;GO:0010863;GO:0009609;GO:0007567;GO:0007186;GO:0006954;GO:0006357;GO:0002693;GO:…	K04279-ko04020 Calcium signaling pathway;ko04080 Neuroactive ligand-receptor interaction;ko05150 Staphylococcus aureus infection	-
ENSG00000111181	0.721584	0.272721	1.40374	0.0130544	0.046495	up	SLC6A12	solute carrier family 6 member 12 [Source:HGNC Symbol;Acc:HGNC:11045]	GO:0005515;GO:0003333;GO:0055085;GO:0015293;GO:0005887;GO:0016020;GO:0016021;GO:0006810;GO:0005328;GO:0005332;GO:0006836;GO:0005886;GO:0015171;GO:0006865;GO:0005215;GO:0015812	-	KOG3659-Sodium-neurotransmitter symporter[T]
ENSG00000180638	3.1058	0.992313	1.6461	0.000248127	0.00176201	up	SLC47A2	solute carrier family 47 member 2 [Source:HGNC Symbol;Acc:HGNC:26439]	GO:0005886;GO:0016020;GO:0055085;GO:0016021;GO:0006810;GO:0015238;GO:0015297;GO:0006855;GO:0015307;GO:0046618	-	KOG1347-Uncharacterized membrane protein, predicted efflux pump[R]
ENSG00000276418	0.58407	2.43998	-2.06266	0.000441362	0.00286564	down	AC036214.3	-	-	-	-
ENSG00000091136	46.5149	109.429	-1.23423	7.96631e-29	1.45412e-26	down	LAMB1	laminin subunit beta 1 [Source:HGNC Symbol;Acc:HGNC:6486]	GO:0031012;GO:0005576;GO:0007155;GO:0005578;GO:0048471;GO:0005615;GO:0005604;GO:0070062;GO:0044267;GO:0030335;GO:0030198;GO:0005198;GO:0005788;GO:0031175;GO:0034446;GO:0043259;GO:0043687;GO:0050679;GO:0035987;GO:0005201;GO:0021812;GO:0042476;GO:0005606;GO:0005607;GO:0043257	K05636-ko04151 PI3K-Akt signaling pathway;ko04512 ECM-receptor interaction;ko04510 Focal adhesion;ko05200 Pathways in cancer;ko05222 Small cell lung cancer;ko05146 Amoebiasis;ko05145 Toxoplasmosis	KOG0994-Extracellular matrix glycoprotein Laminin subunit beta[W]
ENSG00000136883	17.7683	41.9123	-1.23807	1.08376e-21	1.27069e-19	down	KIF12	kinesin family member 12 [Source:HGNC Symbol;Acc:HGNC:21495]	GO:0005815;GO:0003777;GO:0005524;GO:0000166;GO:0008017;GO:0005874;GO:0007018;GO:0005737;GO:0005856;GO:0003674;GO:0008150;GO:0070062;GO:0016887;GO:0005871	-	KOG4280-Kinesin-like protein[Z]
ENSG00000146477	0.440868	3.27273	-2.89208	5.7396e-07	8.5287e-06	down	SLC22A3	solute carrier family 22 member 3 [Source:HGNC Symbol;Acc:HGNC:10967]	GO:0051615;GO:0051608;GO:0032098;GO:0015872;GO:0015844;GO:0015697;GO:0015695;GO:0019534;GO:0015651;GO:0015101;GO:0005329;GO:0005515;GO:0006811;GO:0055085;GO:0005215;GO:0016021;GO:0016020;GO:0006810;GO:0005886;GO:0015711;GO:0072488;GO:0008514;GO:0005887;GO:1901998;GO:0006855	K08200-ko05231 Choline metabolism in cancer	-
ENSG00000244405	19.7189	42.6113	-1.11166	7.26894e-17	5.07656e-15	down	ETV5	ETS variant 5 [Source:HGNC Symbol;Acc:HGNC:3494]	GO:0071340;GO:0060762;GO:0060252;GO:0050807;GO:0048133;GO:0045893;GO:0045666;GO:0007626;GO:0007274;GO:0043565;GO:0003700;GO:0003677;GO:0006366;GO:0006355;GO:0005654;GO:0005634;GO:0005886;GO:0005515;GO:0034599;GO:0030154;GO:0044212;GO:0045944;GO:0001228;GO:0000977	K15593-ko05202 Transcriptional misregulation in cancers	KOG3806-Predicted transcription factor[K]
ENSG00000162694	6.39847	13.9663	-1.12615	3.5688e-09	8.63338e-08	down	EXTL2	exostosin like glycosyltransferase 2 [Source:HGNC Symbol;Acc:HGNC:3516]	GO:0005576;GO:0016757;GO:0005789;GO:0005783;GO:0016740;GO:0046872;GO:0016021;GO:0016020;GO:0006024;GO:0070062;GO:0015012;GO:0036498;GO:0001888;GO:0006044;GO:0019276;GO:0035248;GO:0047237;GO:0030145;GO:0005539	K02369-ko00534 Glycosaminoglycan biosynthesis - heparan sulfate / heparin	KOG1022-Acetylglucosaminyltransferase EXT2/exostosin 2[GMW]
ENSG00000212916	0.298666	0.0646377	2.20809	0.00198856	0.0100542	up	MAP10	microtubule associated protein 10 [Source:HGNC Symbol;Acc:HGNC:29265]	GO:0051301;GO:0005737;GO:0008017;GO:0007049;GO:0005856;GO:0000226;GO:0000922;GO:0005813;GO:0005815;GO:0030496;GO:0097431;GO:1990023;GO:0032467;GO:0005881;GO:0032886;GO:0051256;GO:0031122	-	-
ENSG00000126467	0.0237363	0.3114	-3.7136	0.0098376	0.0372429	down	TSKS	testis specific serine kinase substrate [Source:HGNC Symbol;Acc:HGNC:30719]	GO:0005814;GO:0019901;GO:0005515;GO:0005737;GO:0005856;GO:0010923;GO:0001669	-	-
ENSG00000137868	0.0358023	0.614347	-4.10093	2.75143e-06	3.45475e-05	down	STRA6	stimulated by retinoic acid 6 [Source:HGNC Symbol;Acc:HGNC:30650]	GO:0005886;GO:0016021;GO:0016020;GO:0006810;GO:0004872;GO:0051183;GO:0051180;GO:0001523;GO:0048566;GO:0043234;GO:0001568;GO:0007507;GO:0048844;GO:0050890;GO:0050905;GO:0030324;GO:0060426;GO:0097070;GO:0001822;GO:0003184;GO:0003281;GO:0007612;GO:0007631;GO:0030325;GO:0030540;GO:0042297;GO:0043583;GO:0043585;GO:0048286;GO:0048520;GO:0048546;GO:0048589;GO:0048745;GO:0060322;GO:0060323;GO:0060325;GO:…	-	-
ENSG00000000971	1.66806	6.74545	-2.01574	3.13464e-16	2.05517e-14	down	CFH	complement factor H [Source:HGNC Symbol;Acc:HGNC:4883]	GO:0005576;GO:0005515;GO:0002376;GO:0045087;GO:0070062;GO:0072562;GO:0005615;GO:0008201;GO:0006956;GO:0006957;GO:0030449;GO:0043395	-	-
ENSG00000145757	0.240026	0.01612	3.89627	0.0078734	0.031229	up	SPATA9	spermatogenesis associated 9 [Source:HGNC Symbol;Acc:HGNC:22988]	GO:0016021;GO:0016020;GO:0007275;GO:0030154;GO:0007283	-	-
ENSG00000165376	0.665064	4.4462	-2.74101	6.13497e-21	6.65852e-19	down	CLDN2	claudin 2 [Source:HGNC Symbol;Acc:HGNC:2041]	GO:0005515;GO:0005886;GO:0005198;GO:0016021;GO:0016020;GO:0030054;GO:0005923;GO:0070062;GO:0042802;GO:0016338	K06087-ko04514 Cell adhesion molecules (CAMs);ko04530 Tight junction;ko04670 Leukocyte transendothelial migration;ko05160 Hepatitis C	-
ENSG00000047936	0.127242	0.958452	-2.91313	2.00723e-07	3.32735e-06	down	ROS1	ROS proto-oncogene 1, receptor tyrosine kinase [Source:HGNC Symbol;Acc:HGNC:10261]	GO:0048471;GO:0009986;GO:0070372;GO:0038083;GO:0030154;GO:0023014;GO:0010966;GO:0010629;GO:0008283;GO:0007283;GO:0006468;GO:0002066;GO:0019903;GO:0004714;GO:0005515;GO:0005886;GO:0007169;GO:0004713;GO:0016310;GO:0016301;GO:0016740;GO:0005524;GO:0000166;GO:0004672;GO:0016020;GO:0016021;GO:0016049;GO:0032006;GO:0018108	K05088-ko04013 MAPK signaling pathway - fly	-
ENSG00000041353	2.73247	1.32259	1.04684	6.38372e-11	2.03053e-09	up	RAB27B	RAB27B, member RAS oncogene family [Source:HGNC Symbol;Acc:HGNC:9767]	GO:0003924;GO:0005525;GO:0042589;GO:0030667;GO:0016324;GO:0005794;GO:0017157;GO:0042470;GO:0005515;GO:0000166;GO:0016020;GO:0005886;GO:0070062;GO:0019003;GO:0019904;GO:0031489;GO:0002576;GO:0032402;GO:0045921;GO:0071985;GO:0005795;GO:0030140;GO:0030141;GO:0031088;GO:0032585	K07886-ko04972 Pancreatic secretion	KOG0081-GTPase Rab27, small G protein superfamily[U]
ENSG00000125730	21.417	7.11741	1.58933	3.33264e-29	6.15313e-27	up	C3	complement C3 [Source:HGNC Symbol;Acc:HGNC:1318]	GO:0005615;GO:0050766;GO:0045766;GO:0006956;GO:0001970;GO:0001798;GO:0006508;GO:0005576;GO:0005515;GO:0006631;GO:0010951;GO:0006629;GO:0006954;GO:0002376;GO:0045087;GO:0004252;GO:0050776;GO:0005886;GO:0004866;GO:0070062;GO:0001934;GO:0044267;GO:0072562;GO:0043312;GO:0007186;GO:0006955;GO:0007165;GO:0006958;GO:0034774;GO:0005102;GO:0035578;GO:0005788;GO:0043687;GO:0006957;GO:0030449;GO:0031715;GO:…	K03990-ko04145 Phagosome;ko04610 Complement and coagulation cascades;ko05203 Viral carcinogenesis;ko05322 Systemic lupus erythematosus;ko05133 Pertussis;ko05134 Legionellosis;ko05150 Staphylococcus aureus infection;ko05152 Tuberculosis;ko05168 Herpes simplex infection;ko05140 Leishmaniasis;ko05142 Chagas disease (American trypanosomiasis)	KOG1366-Alpha-macroglobulin[O]
ENSG00000143367	24.0739	11.9674	1.00836	4.06291e-10	1.12565e-08	up	TUFT1	tuftelin 1 [Source:HGNC Symbol;Acc:HGNC:12422]	GO:0005576;GO:0005515;GO:0005737;GO:0031214;GO:0030282;GO:0030345;GO:0042476	-	-
ENSG00000100003	25.5041	87.8706	-1.78465	4.29549e-16	2.73804e-14	down	SEC14L2	SEC14 like lipid binding 2 [Source:HGNC Symbol;Acc:HGNC:10699]	GO:0005622;GO:0006355;GO:0006351;GO:0005829;GO:0005634;GO:0005215;GO:0006810;GO:0016021;GO:0005737;GO:0045893;GO:0008289;GO:0070062;GO:0005543;GO:0008431;GO:0045540	-	KOG1471-Phosphatidylinositol transfer protein SEC14 and related proteins[I]
ENSG00000143369	14.342	34.0928	-1.24922	0.000115026	0.00089736	down	ECM1	extracellular matrix protein 1 [Source:HGNC Symbol;Acc:HGNC:3153]	GO:0005615;GO:2000404;GO:0006954;GO:0006357;GO:0002828;GO:0001960;GO:0005134;GO:0005576;GO:0004871;GO:0007165;GO:0043236;GO:0005578;GO:0010466;GO:0005515;GO:0070062;GO:0031214;GO:0031012;GO:0030500;GO:0008022;GO:0043123;GO:0001503;GO:0019899;GO:0002576;GO:0002020;GO:0001525;GO:0045766;GO:0001938;GO:0031089;GO:0030502	-	-
ENSG00000182054	26.7653	57.4894	-1.10293	1.30751e-15	7.80763e-14	down	IDH2	isocitrate dehydrogenase (NADP(+)) 2, mitochondrial [Source:HGNC Symbol;Acc:HGNC:5383]	GO:0005829;GO:0005777;GO:0005743;GO:0005739;GO:1904465;GO:1903976;GO:0060253;GO:0006741;GO:0004450;GO:0004448;GO:0051287;GO:0016616;GO:0006099;GO:0055114;GO:0016491;GO:0000287;GO:0046872;GO:0070062;GO:0005759;GO:0006102;GO:0005975;GO:0007005;GO:0006097;GO:0006103	K00031-ko01200 Carbon metabolism;ko01210 2-Oxocarboxylic acid metabolism;ko01230 Biosynthesis of amino acids;ko00020 Citrate cycle (TCA cycle);ko00720 Carbon fixation pathways in prokaryotes;ko00480 Glutathione metabolism;ko04146 Peroxisome	KOG1526-NADP-dependent isocitrate dehydrogenase[C]
ENSG00000171951	0.423001	1.00356	-1.2464	0.00729295	0.0293233	down	SCG2	secretogranin II [Source:HGNC Symbol;Acc:HGNC:10575]	GO:0098992;GO:0031045;GO:0001525;GO:0005576;GO:0005515;GO:0030141;GO:0044267;GO:0005788;GO:0050918;GO:0035556;GO:0043687;GO:0005615;GO:0009306;GO:2000352;GO:2001237;GO:0005125;GO:0042056;GO:0000165;GO:0001937;GO:0001938;GO:0006954;GO:0043542;GO:0048245;GO:0050930	-	-
ENSG00000096092	22.5688	46.0094	-1.0276	0.00563131	0.0237292	down	TMEM14A	transmembrane protein 14A [Source:HGNC Symbol;Acc:HGNC:21076]	GO:0005515;GO:0016020;GO:0016021	-	KOG4267-Predicted membrane protein[S]
ENSG00000174640	1.62261	6.65821	-2.03682	2.42213e-18	1.96498e-16	down	SLCO2A1	solute carrier organic anion transporter family member 2A1 [Source:HGNC Symbol;Acc:HGNC:10955]	GO:0015732;GO:0015132;GO:0005886;GO:0016020;GO:0005215;GO:0006810;GO:0016021;GO:0005887;GO:0043252;GO:0005319;GO:0006869;GO:0006811	-	KOG3626-Organic anion transporter[Q]
ENSG00000188396	0.324625	1.3662	-2.07332	0.00721498	0.029068	down	TCTEX1D4	Tctex1 domain containing 4 [Source:HGNC Symbol;Acc:HGNC:32315]	GO:0005930;GO:0005815;GO:0005737;GO:0005634;GO:0001669;GO:0005515;GO:0008157;GO:0036126	-	KOG4108-Dynein light chain[N]
ENSG00000163017	0.0001	0.189802	-10.8903	0.00245092	0.0119736	down	ACTG2	actin, gamma 2, smooth muscle, enteric [Source:HGNC Symbol;Acc:HGNC:145]	GO:0005524;GO:0000166;GO:0005737;GO:0005615;GO:0005856;GO:0005829;GO:0070062;GO:0072562;GO:0010628;GO:0090131;GO:0030027;GO:0030175;GO:0044297;GO:0006936;GO:0032982;GO:0071944	K12315-ko04270 Vascular smooth muscle contraction	KOG0676-Actin and related proteins[Z]
ENSG00000135960	0.0390653	0.213283	-2.44881	0.0133699	0.0473982	down	EDAR	ectodysplasin A receptor [Source:HGNC Symbol;Acc:HGNC:2895]	GO:0016021;GO:0016020;GO:0006915;GO:0007275;GO:0030154;GO:0005886;GO:0005515;GO:0033209;GO:0004888;GO:0046330;GO:0004872;GO:0043123;GO:0008544;GO:0045177;GO:0060662;GO:0043473;GO:0042475;GO:0042346;GO:0010628;GO:0001942	K05162-ko04060 Cytokine-cytokine receptor interaction	-
ENSG00000197043	74.2205	152.236	-1.03642	1.11188e-10	3.38901e-09	down	ANXA6	annexin A6 [Source:HGNC Symbol;Acc:HGNC:544]	GO:0005509;GO:0005544;GO:0048471;GO:0097190;GO:0051560;GO:0006937;GO:0006816;GO:0042470;GO:0042803;GO:0005525;GO:0005765;GO:0016020;GO:0005737;GO:0005925;GO:0005739;GO:0008289;GO:0005515;GO:0031902;GO:0070062;GO:0034220;GO:0015485;GO:0051260;GO:0048306;GO:0015276	-	KOG0819-Annexin[U]
ENSG00000181418	2.73313	1.1321	1.27155	1.88087e-08	3.87338e-07	up	DDN	dendrin [Source:HGNC Symbol;Acc:HGNC:24458]	GO:0005886;GO:0005634;GO:0005515;GO:0005789;GO:0005783;GO:0016020;GO:0005737;GO:0042995;GO:0045944;GO:0043204;GO:0000978;GO:0032591;GO:0000982	-	-
ENSG00000197046	13.6303	58.4843	-2.10123	3.68575e-42	1.40962e-39	down	SIGLEC15	sialic acid binding Ig like lectin 15 [Source:HGNC Symbol;Acc:HGNC:27596]	GO:0043234;GO:0005886;GO:2001204;GO:0071402;GO:0045124;GO:0032956;GO:0016021;GO:0016020;GO:0045087	-	-
ENSG00000090006	17.5752	36.4562	-1.05263	4.76254e-15	2.69369e-13	down	LTBP4	latent transforming growth factor beta binding protein 4 [Source:HGNC Symbol;Acc:HGNC:6717]	GO:0005509;GO:0005615;GO:0005578;GO:0046879;GO:0007179;GO:0005576;GO:0005515;GO:0007275;GO:0070062;GO:0031012;GO:0030162;GO:0006457;GO:0001558;GO:0019838;GO:0005178;GO:0045595;GO:0005539;GO:0017015;GO:0050431;GO:0030252;GO:0005024	-	-
ENSG00000152495	1.11784	2.68092	-1.26202	3.83384e-05	0.000347201	down	CAMK4	calcium/calmodulin dependent protein kinase IV [Source:HGNC Symbol;Acc:HGNC:1464]	GO:0006468;GO:0005524;GO:0004672;GO:0001650;GO:0016310;GO:0016301;GO:0016740;GO:0005654;GO:0004674;GO:0000166;GO:0005737;GO:0005634;GO:0045893;GO:0002376;GO:0006954;GO:0002250;GO:0005516;GO:0035556;GO:0005829;GO:0070062;GO:0007616;GO:0018105;GO:0007165;GO:0043011;GO:0033081;GO:0045670;GO:0009931;GO:0046777;GO:0004683	K05869-ko04020 Calcium signaling pathway;ko04024 cAMP signaling pathway;ko04921 Oxytocin signaling pathway;ko04925 Aldosterone synthesis and secretion;ko04725 Cholinergic synapse;ko04720 Long-term potentiation;ko04722 Neurotrophin signaling pathway;ko04380 Osteoclast differentiation;ko04211 Longevity regulating pathway - mammal;ko05031 Amphetamine addiction;ko05034 Alcoholism	KOG0032-Ca2+/calmodulin-dependent protein kinase, EF-Hand protein superfamily[T]
ENSG00000173557	1.50643	0.426192	1.82156	0.00919566	0.0352866	up	C2orf70	chromosome 2 open reading frame 70 [Source:HGNC Symbol;Acc:HGNC:27938]	GO:0005634	-	-
ENSG00000122756	0.432511	0.0001	12.0785	1.48333e-06	1.99553e-05	up	CNTFR	ciliary neurotrophic factor receptor [Source:HGNC Symbol;Acc:HGNC:2170]	GO:0005515;GO:0005886;GO:0016020;GO:0004896;GO:0031225;GO:0007399;GO:0007165;GO:0019898;GO:0005102;GO:0019955;GO:0004897;GO:0070120;GO:0070110;GO:0016324;GO:0097059;GO:0060538;GO:0043524;GO:0008284;GO:0007548;GO:0003360;GO:0001967;GO:0019221	K05059-ko04630 Jak-STAT signaling pathway;ko04060 Cytokine-cytokine receptor interaction	-
ENSG00000170054	0.0831463	0.625902	-2.91221	0.0108423	0.0403707	down	SERPINA9	serpin family A member 9 [Source:HGNC Symbol;Acc:HGNC:15995]	GO:0005576;GO:0010951;GO:0005615;GO:0016020;GO:0005737;GO:0030414;GO:0010466;GO:0004867	-	KOG2392-Serpin[V]
ENSG00000171931	0.829509	0.040466	4.35747	2.63715e-11	8.95572e-10	up	FBXW10	F-box and WD repeat domain containing 10 [Source:HGNC Symbol;Acc:HGNC:1211]	GO:0005829;GO:0000209;GO:0004842;GO:0043687	-	-
ENSG00000143816	22.0329	63.5778	-1.52886	1.13181e-11	4.04006e-10	down	WNT9A	Wnt family member 9A [Source:HGNC Symbol;Acc:HGNC:12778]	GO:0061037;GO:0060548;GO:0060070;GO:0048856;GO:0048704;GO:0045880;GO:0045597;GO:0043154;GO:0035115;GO:0032331;GO:0005576;GO:0007275;GO:0005102;GO:0016055;GO:0005578;GO:0005615;GO:0070062;GO:0030182;GO:0005109;GO:0045165;GO:0071300;GO:0007267;GO:0008285;GO:0007093;GO:0061072;GO:0061303;GO:0072498	K01064-ko04310 Wnt signaling pathway;ko04390 Hippo signaling pathway;ko04150 mTOR signaling pathway;ko04550 Signaling pathways regulating pluripotency of stem cells;ko04916 Melanogenesis;ko05200 Pathways in cancer;ko05205 Proteoglycans in cancer;ko05217 Basal cell carcinoma;ko05224 Breast cancer;ko05166 HTLV-I infection	KOG3913-Wnt family of developmental regulators[T]
ENSG00000167105	3.38595	9.84691	-1.54011	1.2113e-10	3.6505e-09	down	TMEM92	transmembrane protein 92 [Source:HGNC Symbol;Acc:HGNC:26579]	GO:0016021;GO:0016020	-	-
ENSG00000119457	0.084973	0.497976	-2.551	0.00101817	0.00576889	down	SLC46A2	solute carrier family 46 member 2 [Source:HGNC Symbol;Acc:HGNC:16055]	GO:0009986;GO:0070233;GO:0048538;GO:0045580;GO:0043029;GO:0005886;GO:0015293;GO:0055085;GO:0005215;GO:0016021;GO:0016020;GO:0006810	-	-
ENSG00000174059	1.57059	0.375364	2.06494	4.59097e-05	0.000406084	up	CD34	CD34 molecule [Source:HGNC Symbol;Acc:HGNC:1662]	GO:0071944;GO:0036053;GO:0016324;GO:0016020;GO:0009986;GO:0009925;GO:0009897;GO:0005886;GO:0005764;GO:0005737;GO:0005576;GO:0050900;GO:0035759;GO:0008283;GO:0003094;GO:0043199;GO:0007165;GO:0007155;GO:0016021;GO:0048471;GO:0050776;GO:0005887;GO:0010628;GO:0008217;GO:0010629;GO:0032720;GO:0071636;GO:0008134;GO:0030097;GO:0045766;GO:0001894;GO:0048870;GO:0001935;GO:0007160;GO:0071425;GO:0030195;GO:…	K06474-ko04514 Cell adhesion molecules (CAMs);ko04640 Hematopoietic cell lineage	-
ENSG00000007372	1.14337	3.0812	-1.4302	0.000216231	0.00156315	down	PAX6	paired box 6 [Source:HGNC Symbol;Acc:HGNC:8620]	GO:0006355;GO:0006351;GO:0003677;GO:0005634;GO:0007275;GO:0043565;GO:0005515;GO:0016567;GO:0005654;GO:0005829;GO:0005737;GO:0030154;GO:0007601;GO:0045944;GO:0045893;GO:0004842;GO:0007417;GO:0070412;GO:0000790;GO:0003700;GO:0000981;GO:0009887;GO:0019901;GO:0006366;GO:0010628;GO:0009611;GO:0008134;GO:0035035;GO:0000979;GO:0001568;GO:0001654;GO:0003322;GO:0042593;GO:0048663;GO:0050768;GO:0061072;GO:…	K08031-ko04550 Signaling pathways regulating pluripotency of stem cells;ko04950 Maturity onset diabetes of the young	KOG0849-Transcription factor PRD and related proteins, contain PAX and HOX domains[K]
ENSG00000101265	2.92528	7.89985	-1.43325	6.84197e-14	3.40256e-12	down	RASSF2	Ras association domain family member 2 [Source:HGNC Symbol;Acc:HGNC:9883]	GO:0005737;GO:0005634;GO:1901223;GO:1901222;GO:0048872;GO:0046849;GO:0045670;GO:0045667;GO:0038168;GO:0001503;GO:0001501;GO:0005515;GO:0005694;GO:0006468;GO:0042981;GO:0007165;GO:0005654;GO:0005829;GO:0005794;GO:0007049;GO:0000775;GO:0000776;GO:0000777;GO:0043234;GO:0050821;GO:0004672;GO:0043065;GO:0045860;GO:0031954;GO:0033137;GO:0046330	K09851-ko04391 Hippo signaling pathway -fly;ko04392 Hippo signaling pathway - multiple species	KOG4239-Ras GTPase effector RASSF2[T]
ENSG00000175264	1.03384	2.09827	-1.02118	0.0109033	0.0405465	down	CHST1	carbohydrate sulfotransferase 1 [Source:HGNC Symbol;Acc:HGNC:1969]	GO:0005975;GO:0005794;GO:0016740;GO:0016021;GO:0016020;GO:0000139;GO:0008146;GO:0006954;GO:0006012;GO:0018146;GO:0001517;GO:0045130;GO:0005976;GO:0006790;GO:0042339	K01022-ko00533 Glycosaminoglycan biosynthesis - keratan sulfate	-
ENSG00000172382	1.92291	0.697772	1.46247	0.00124659	0.00681785	up	PRSS27	protease, serine 27 [Source:HGNC Symbol;Acc:HGNC:15475]	GO:0005886;GO:0004252;GO:0005576;GO:0006508;GO:0008233;GO:0016787;GO:0008236;GO:0019897;GO:0046658	-	KOG3627-Trypsin[E]
ENSG00000175040	91.762	230.638	-1.32966	2.35182e-12	9.35202e-11	down	CHST2	carbohydrate sulfotransferase 2 [Source:HGNC Symbol;Acc:HGNC:1970]	GO:0008146;GO:0005975;GO:0005794;GO:0016740;GO:0016021;GO:0016020;GO:0000139;GO:0006954;GO:0005802;GO:0007275;GO:0018146;GO:0006790;GO:0006044;GO:0031228;GO:0001517	K04745-ko00533 Glycosaminoglycan biosynthesis - keratan sulfate	-
ENSG00000135519	8.08706	18.9954	-1.23196	1.2811e-13	6.1428e-12	down	KCNH3	potassium voltage-gated channel subfamily H member 3 [Source:HGNC Symbol;Acc:HGNC:6252]	GO:0005515;GO:0071805;GO:0034765;GO:0006813;GO:0006811;GO:0005267;GO:0005249;GO:0005244;GO:0005622;GO:0005216;GO:0016020;GO:0055085;GO:0016021;GO:0006810;GO:0023014;GO:0005886;GO:0000155;GO:0000160;GO:0005887;GO:0042391	-	KOG0498-K+-channel ERG and related proteins, contain PAS/PAC sensor domain[PT]
ENSG00000113657	89.0191	187.148	-1.07199	5.8329e-23	7.80782e-21	down	DPYSL3	dihydropyrimidinase like 3 [Source:HGNC Symbol;Acc:HGNC:3015]	GO:0016810;GO:0005515;GO:0016787;GO:0005829;GO:0005737;GO:0005615;GO:0051017;GO:0042995;GO:0030334;GO:0010975;GO:0048678;GO:0051491;GO:0030027;GO:0030426;GO:0017124;GO:0031941;GO:0035374;GO:0031005;GO:0030336;GO:0051260;GO:0010976;GO:0010977;GO:0070382;GO:0071345;GO:0044297;GO:0051764;GO:0048666	-	KOG2584-Dihydroorotase and related enzymes[F]
ENSG00000187908	0.693687	0.22259	1.6399	3.47485e-07	5.42434e-06	up	DMBT1	deleted in malignant brain tumors 1 [Source:HGNC Symbol;Acc:HGNC:2926]	GO:0005576;GO:0005515;GO:0016020;GO:0015031;GO:0005737;GO:0006810;GO:0005044;GO:0006898;GO:0007275;GO:0005615;GO:0030154;GO:0045087;GO:0051607;GO:0070062;GO:0030670;GO:0044267;GO:0002221;GO:0048306;GO:0050830;GO:0016032;GO:0030855;GO:0008329;GO:0050829;GO:0019898;GO:0042589;GO:0035375;GO:0043152	K13912-ko04970 Salivary secretion	-
ENSG00000168329	0.248445	0.033248	2.90159	0.00181364	0.0093075	up	CX3CR1	C-X3-C motif chemokine receptor 1 [Source:HGNC Symbol;Acc:HGNC:2558]	GO:0007165;GO:0004871;GO:0005886;GO:0007155;GO:0007186;GO:0004930;GO:0016021;GO:0016020;GO:0006935;GO:0070098;GO:0005515;GO:0005887;GO:0016495;GO:0016032;GO:0009611;GO:0004950;GO:0006968;GO:0019960;GO:0048471;GO:0043005;GO:0032809;GO:2001240;GO:1900272;GO:0071560;GO:0071222;GO:0048246;GO:0045766;GO:0030336;GO:0021795;GO:0019221;GO:0016525;GO:0007613;GO:0002881;GO:0002282;GO:0002052;GO:0001774;GO:…	K04192-ko04060 Cytokine-cytokine receptor interaction;ko04062 Chemokine signaling pathway	-
ENSG00000176533	0.352624	0.901536	-1.35425	0.00500722	0.0215056	down	GNG7	G protein subunit gamma 7 [Source:HGNC Symbol;Acc:HGNC:4410]	GO:0005834;GO:0007165;GO:0004871;GO:0005886;GO:0007186;GO:0016020;GO:0070062;GO:0008277;GO:0071377	K04543-ko04014 Ras signaling pathway;ko04151 PI3K-Akt signaling pathway;ko04062 Chemokine signaling pathway;ko04724 Glutamatergic synapse;ko04727 GABAergic synapse;ko04725 Cholinergic synapse;ko04728 Dopaminergic synapse;ko04726 Serotonergic synapse;ko04723 Retrograde endocannabinoid signaling;ko04740 Olfactory transduction;ko04713 Circadian entrainment;ko05200 Pathways in cancer;ko05032 Morphine…	KOG4119-G protein gamma subunit[T]
ENSG00000115718	12.2253	31.6819	-1.37379	1.73786e-15	1.01881e-13	down	PROC	protein C, inactivator of coagulation factors Va and VIIIa [Source:HGNC Symbol;Acc:HGNC:9451]	GO:0044537;GO:0030195;GO:0007596;GO:0001889;GO:0008233;GO:0004252;GO:0005576;GO:0006508;GO:0005515;GO:0005794;GO:0005509;GO:0016787;GO:0005783;GO:0008236;GO:0005615;GO:0050900;GO:0044267;GO:0050728;GO:0043066;GO:0007599;GO:0006888;GO:0005796;GO:1903142;GO:0005788;GO:0043687;GO:0006465;GO:0017187;GO:0050819	K01344-ko04610 Complement and coagulation cascades	-
ENSG00000182310	9.94819	22.5817	-1.18265	2.74191e-06	3.44627e-05	down	SPACA6	sperm acrosome associated 6 [Source:HGNC Symbol;Acc:HGNC:27113]	GO:0007342;GO:0005515;GO:0016021;GO:0016020	-	-
ENSG00000168487	58.799	127.425	-1.11579	6.99418e-12	2.57678e-10	down	BMP1	bone morphogenetic protein 1 [Source:HGNC Symbol;Acc:HGNC:1067]	GO:0031982;GO:0005615;GO:0004222;GO:0034380;GO:0005576;GO:0006508;GO:0008233;GO:0005515;GO:0008083;GO:0005794;GO:0005509;GO:0016787;GO:0046872;GO:0008270;GO:0007275;GO:0005578;GO:0005125;GO:0030154;GO:0008237;GO:0004252;GO:0001501;GO:0001503;GO:0051216;GO:0022617;GO:0001502;GO:0061036	-	KOG3714-Meprin A metalloprotease[O]
ENSG00000029534	0.788007	3.72306	-2.24021	3.85187e-12	1.49091e-10	down	ANK1	ankyrin 1 [Source:HGNC Symbol;Acc:HGNC:492]	GO:0005515;GO:0005886;GO:0007165;GO:0016020;GO:0005737;GO:0005856;GO:0007010;GO:0005829;GO:0016529;GO:0016323;GO:0006887;GO:0031430;GO:0019899;GO:0005200;GO:0006888;GO:0008093;GO:0051117;GO:0005198;GO:0045199;GO:0014731;GO:0030507;GO:0072661;GO:0045211;GO:0043005;GO:0042383;GO:0031672;GO:0030673;GO:0030018;GO:0005634;GO:0010638	K10380-ko04624 Toll and Imd signaling pathway;ko05205 Proteoglycans in cancer	KOG4177-Ankyrin[M]
ENSG00000179041	66.2001	31.3374	1.07895	1.80461e-20	1.84634e-18	up	RRS1	ribosome biogenesis regulator homolog [Source:HGNC Symbol;Acc:HGNC:17083]	GO:0005783;GO:0005730;GO:0002244;GO:0005515;GO:0001650;GO:0005634;GO:0003723;GO:0042254;GO:0030687;GO:0000055;GO:0000794;GO:0007080;GO:0042273;GO:0000447	-	KOG1765-Regulator of ribosome synthesis[J]
ENSG00000122733	1.08292	0.377865	1.51898	1.38155e-06	1.88066e-05	up	PHF24	PHD finger protein 24 [Source:HGNC Symbol;Acc:HGNC:29180]	GO:0050966;GO:0032228;GO:0008277;GO:0007214;GO:0046872;GO:0005509	-	-
ENSG00000119508	2.27422	0.833781	1.44763	2.82054e-05	0.000266038	up	NR4A3	nuclear receptor subfamily 4 group A member 3 [Source:HGNC Symbol;Acc:HGNC:7982]	GO:0043401;GO:0030522;GO:0004879;GO:0003707;GO:0005515;GO:0042803;GO:0043565;GO:0006355;GO:0006351;GO:0003700;GO:0003677;GO:0046872;GO:0008270;GO:0005634;GO:0042629;GO:0008150;GO:0000122;GO:0045944;GO:0045444;GO:0005654;GO:0006367;GO:0043303;GO:2000505;GO:0001046;GO:0019901;GO:0048661;GO:0001077;GO:0050679;GO:0045333;GO:0010613;GO:0046321;GO:0007369;GO:0032765;GO:0010828;GO:0004887;GO:0048660;GO:…	K08559-ko05202 Transcriptional misregulation in cancers	KOG4217-Nuclear receptors of the nerve growth factor-induced protein B type[K]
ENSG00000005238	21.855	46.486	-1.08883	2.03166e-08	4.15198e-07	down	FAM214B	family with sequence similarity 214 member B [Source:HGNC Symbol;Acc:HGNC:25666]	GO:0005515;GO:0005634	-	KOG2306-Uncharacterized conserved protein[S]
ENSG00000260314	0.141886	0.0001	10.4705	1.89985e-05	0.000188494	up	MRC1	mannose receptor C-type 1 [Source:HGNC Symbol;Acc:HGNC:7228]	GO:0009986;GO:0071353;GO:0071346;GO:0071222;GO:0005537;GO:0004888;GO:0005886;GO:0030246;GO:0016021;GO:0016020;GO:0007165;GO:0046718;GO:0005768;GO:0006897;GO:0004872;GO:0010008;GO:0005887;GO:0016032;GO:0005515;GO:0001618;GO:0006898	K06560-ko04145 Phagosome;ko05152 Tuberculosis	-
ENSG00000116679	60.8863	161.557	-1.40785	4.59735e-37	1.42014e-34	down	IVNS1ABP	influenza virus NS1A binding protein [Source:HGNC Symbol;Acc:HGNC:16951]	GO:0015629;GO:0005634;GO:2001243;GO:0005829;GO:0005737;GO:0005856;GO:0005654;GO:0016032;GO:0009615;GO:0008380;GO:0005681;GO:0006383;GO:0005667	K15046-ko05164 Influenza A	KOG4441-Proteins containing BTB/POZ and Kelch domains, involved in regulatory/signal transduction processes[TR]
ENSG00000268643	2.19664	21.7742	-3.30925	0.00779507	0.0309757	down	AC006486.1	-	GO:0006468;GO:0005524;GO:0004674;GO:0000166;GO:0004672	-	-
ENSG00000107317	1.53282	5.04512	-1.71871	0.000376684	0.00251588	down	PTGDS	prostaglandin D2 synthase [Source:HGNC Symbol;Acc:HGNC:9592]	GO:0006629;GO:0005215;GO:0006810;GO:0005576;GO:0005515;GO:0006633;GO:0006631;GO:0005794;GO:0005783;GO:0016853;GO:0016020;GO:0005737;GO:0005634;GO:0048471;GO:0005615;GO:0036094;GO:0005789;GO:0070062;GO:0031965;GO:0005504;GO:0001516;GO:0006693;GO:0019371;GO:0005791;GO:0004667;GO:0005501;GO:0045187	K01830-ko00590 Arachidonic acid metabolism	-
ENSG00000107643	10.0537	20.175	-1.00485	0.000281459	0.00196227	down	MAPK8	mitogen-activated protein kinase 8 [Source:HGNC Symbol;Acc:HGNC:6881]	GO:0000165;GO:0004707;GO:0005622;GO:0006468;GO:0005524;GO:0004672;GO:1902595;GO:0051403;GO:0034198;GO:0071276;GO:0034614;GO:0048511;GO:0005515;GO:0016310;GO:0016301;GO:0016740;GO:0004674;GO:0000166;GO:0005737;GO:0005634;GO:0038095;GO:0005739;GO:0005829;GO:0005654;GO:0043005;GO:0006950;GO:0043066;GO:0071260;GO:0019899;GO:0032091;GO:0007254;GO:0018107;GO:0043065;GO:0042752;GO:0018105;GO:0016241;GO:…	K04440-ko04141 Protein processing in endoplasmic reticulum;ko04014 Ras signaling pathway;ko04010 MAPK signaling pathway;ko04013 MAPK signaling pathway - fly;ko04012 ErbB signaling pathway;ko04310 Wnt signaling pathway;ko04391 Hippo signaling pathway -fly;ko04668 TNF signaling pathway;ko04068 FoxO signaling pathway;ko04071 Sphingolipid signaling pathway;ko04024 cAMP signaling pathway;ko04210 Apopt…	KOG0665-Jun-N-terminal kinase (JNK)[T]
ENSG00000160818	57.2153	20.5688	1.47594	8.28636e-17	5.73724e-15	up	GPATCH4	G-patch domain containing 4 [Source:HGNC Symbol;Acc:HGNC:25982]	GO:0003676;GO:0002244	-	-
ENSG00000181026	12.8993	6.40031	1.01107	2.97783e-11	1.00217e-09	up	AEN	apoptosis enhancing nuclease [Source:HGNC Symbol;Acc:HGNC:25722]	GO:0005515;GO:0090305;GO:0031965;GO:0016787;GO:0005730;GO:0005634;GO:0003676;GO:0006915;GO:0004527;GO:0004518;GO:0006974;GO:0005654;GO:0042771;GO:0010212	-	KOG2249-3'-5' exonuclease[L]
ENSG00000147041	0.490251	1.04545	-1.09253	0.00572239	0.0240499	down	SYTL5	synaptotagmin like 5 [Source:HGNC Symbol;Acc:HGNC:15589]	GO:0005515;GO:0046872;GO:0006886;GO:0016020;GO:0045202;GO:0017137;GO:0098793;GO:0005886;GO:0005509;GO:0005544;GO:0019905;GO:0030276;GO:0006906;GO:0017158;GO:0048791;GO:0070382;GO:0006887	-	-
ENSG00000079931	9.28506	20.4903	-1.14195	1.32072e-17	1.01022e-15	down	MOXD1	monooxygenase DBH like 1 [Source:HGNC Symbol;Acc:HGNC:21063]	GO:0005515;GO:0003824;GO:0005789;GO:0005783;GO:0055114;GO:0016491;GO:0004497;GO:0046872;GO:0016021;GO:0016020;GO:0005507;GO:0005615;GO:0016715;GO:0006589;GO:0004500;GO:0042420;GO:0042421;GO:0030667	-	KOG3568-Dopamine beta-monooxygenase[E]
ENSG00000128849	6.173	12.9486	-1.06875	1.22346e-10	3.67335e-09	down	CGNL1	cingulin like 1 [Source:HGNC Symbol;Acc:HGNC:25931]	GO:0016459;GO:0003774;GO:0030054;GO:0005923	-	-
ENSG00000131409	0.328796	1.0216	-1.63556	0.0014657	0.00781764	down	LRRC4B	leucine rich repeat containing 4B [Source:HGNC Symbol;Acc:HGNC:25042]	GO:0044300;GO:0051965;GO:0005102;GO:0005886;GO:0016021;GO:0016020;GO:0030054;GO:0045202;GO:0005737;GO:0004860;GO:0006469;GO:0019221;GO:0046426;GO:0042734	K16360-ko04514 Cell adhesion molecules (CAMs)	KOG0619-FOG: Leucine rich repeat[R]
ENSG00000156113	4.24225	8.67826	-1.03258	0.00498337	0.0214146	down	KCNMA1	potassium calcium-activated channel subfamily M alpha 1 [Source:HGNC Symbol;Acc:HGNC:6284]	GO:0008076;GO:0071805;GO:0006813;GO:0006811;GO:0005267;GO:0005249;GO:0005216;GO:0016020;GO:0055085;GO:0016021;GO:0006810;GO:0060072;GO:0034765;GO:0005886;GO:0005244;GO:0046872;GO:0005515;GO:0070062;GO:0001666;GO:0043065;GO:0016324;GO:0006970;GO:0003779;GO:0015269;GO:0051592;GO:0005901;GO:0042391;GO:0030007;GO:0034465;GO:0045794;GO:0060073;GO:0060083	K04936-ko04022 cGMP - PKG signaling pathway;ko04911 Insulin secretion;ko04924 Renin secretion;ko04270 Vascular smooth muscle contraction;ko04970 Salivary secretion;ko04972 Pancreatic secretion	-
ENSG00000188624	8.95403	332.831	-5.21611	2.42495e-178	3.89519e-174	down	IGFL3	IGF like family member 3 [Source:HGNC Symbol;Acc:HGNC:32930]	GO:0005576	-	-
ENSG00000165949	3.19193	7.82722	-1.29407	0.013629	0.0481148	down	IFI27	interferon alpha inducible protein 27 [Source:HGNC Symbol;Acc:HGNC:5397]	GO:0016021;GO:0016020;GO:0060135;GO:0034097;GO:0032355	-	-
ENSG00000165948	13.716	33.5615	-1.29095	9.59575e-05	0.000768377	down	IFI27L1	interferon alpha inducible protein 27 like 1 [Source:HGNC Symbol;Acc:HGNC:19754]	GO:0016021;GO:0016020	-	-
ENSG00000179314	0.882485	3.78854	-2.102	5.11757e-09	1.18108e-07	down	WSCD1	WSC domain containing 1 [Source:HGNC Symbol;Acc:HGNC:29060]	GO:0016021;GO:0016020;GO:0008146	-	-
ENSG00000115414	148.828	504.205	-1.76037	1.95727e-31	4.19196e-29	down	FN1	fibronectin 1 [Source:HGNC Symbol;Acc:HGNC:3778]	GO:0052047;GO:0008022;GO:0005102;GO:0051702;GO:0051087;GO:0019899;GO:0005615;GO:0097718;GO:0005515;GO:0005576;GO:0007155;GO:0005578;GO:0050900;GO:0042802;GO:0010952;GO:0008201;GO:0070062;GO:0010628;GO:0044267;GO:0031012;GO:0072562;GO:0008360;GO:0006953;GO:0008284;GO:0002576;GO:0031093;GO:0030198;GO:0001525;GO:0005788;GO:0005178;GO:0022617;GO:0033622;GO:0048146;GO:0001932;GO:0034446;GO:0005793;GO:…	K05717-ko04151 PI3K-Akt signaling pathway;ko04512 ECM-receptor interaction;ko04810 Regulation of actin cytoskeleton;ko04510 Focal adhesion;ko05200 Pathways in cancer;ko05205 Proteoglycans in cancer;ko05222 Small cell lung cancer;ko04933 AGE-RAGE signaling pathway in diabetic complications;ko05100 Bacterial invasion of epithelial cells;ko05146 Amoebiasis	-
ENSG00000168675	7.37557	14.978	-1.02201	2.47566e-09	6.13682e-08	down	LDLRAD4	low density lipoprotein receptor class A domain containing 4 [Source:HGNC Symbol;Acc:HGNC:1224]	GO:0005654;GO:0043231;GO:0016021;GO:0016020;GO:0031901;GO:0005768;GO:0009968;GO:0070412;GO:0010719;GO:0010991;GO:0030336;GO:0030512;GO:0060394	-	-
ENSG00000205426	7.08936	34.0077	-2.26214	1.78399e-19	1.6758e-17	down	KRT81	keratin 81 [Source:HGNC Symbol;Acc:HGNC:6458]	GO:0005882;GO:0005515;GO:0005198;GO:0005615;GO:0045095;GO:0005829;GO:0031424;GO:0070268	-	-
ENSG00000139574	0.0001	4.48759	-15.4537	4.17884e-09	9.91503e-08	down	NPFF	neuropeptide FF-amide peptide precursor [Source:HGNC Symbol;Acc:HGNC:7901]	GO:0043679;GO:0043204;GO:0031982;GO:0030425;GO:0005615;GO:0070253;GO:0060135;GO:0060079;GO:0051930;GO:0046676;GO:0045777;GO:0043278;GO:0042493;GO:0032099;GO:0030103;GO:0021510;GO:0010459;GO:0007204;GO:0003254;GO:0002438;GO:0005184;GO:0001664;GO:0005576;GO:0005102;GO:0007218;GO:0098794;GO:0007268	K05247-ko04080 Neuroactive ligand-receptor interaction	-
ENSG00000136457	0.625297	1.38006	-1.14212	0.0136342	0.0481226	down	CHAD	chondroadherin [Source:HGNC Symbol;Acc:HGNC:1909]	GO:1900155;GO:0060348;GO:0005576;GO:0005578;GO:0005737;GO:0004860;GO:0006469;GO:0019221;GO:0046426	K06248-ko04151 PI3K-Akt signaling pathway;ko04512 ECM-receptor interaction;ko04510 Focal adhesion	KOG0619-FOG: Leucine rich repeat[R]
ENSG00000142319	0.101225	0.00871667	3.53764	0.011374	0.041808	up	SLC6A3	solute carrier family 6 member 3 [Source:HGNC Symbol;Acc:HGNC:11049]	GO:0043005;GO:0030424;GO:0009986;GO:0005886;GO:0060134;GO:0051591;GO:0045471;GO:0042493;GO:0042420;GO:0042416;GO:0042220;GO:0042053;GO:0040018;GO:0035094;GO:0021984;GO:0015872;GO:0014070;GO:0010039;GO:0007626;GO:0007608;GO:0007595;GO:0007568;GO:0051721;GO:0047485;GO:0035240;GO:0032403;GO:0008144;GO:0005330;GO:0005329;GO:0005102;GO:0002020;GO:0005515;GO:0055085;GO:0015293;GO:0005887;GO:0046872;GO:…	K05036-ko04728 Dopaminergic synapse;ko05012 Parkinson's disease;ko05030 Cocaine addiction;ko05031 Amphetamine addiction;ko05034 Alcoholism	KOG3659-Sodium-neurotransmitter symporter[T]
ENSG00000110628	5.30495	10.6977	-1.01189	3.27722e-08	6.35772e-07	down	SLC22A18	solute carrier family 22 member 18 [Source:HGNC Symbol;Acc:HGNC:10964]	GO:0005886;GO:0006811;GO:0015293;GO:0055085;GO:0005215;GO:0016021;GO:0016020;GO:0005737;GO:0006810;GO:0031625;GO:0016324;GO:0015238;GO:0006855;GO:0015893;GO:0005635;GO:0015695;GO:0007588;GO:0015307;GO:0046618	-	-
ENSG00000162069	0.113756	0.0001	10.1517	0.00315896	0.0148472	up	BICDL2	BICD family like cargo adaptor 2 [Source:HGNC Symbol;Acc:HGNC:33584]	GO:0005515;GO:0017137	-	-
ENSG00000162066	9.92894	19.8825	-1.00179	1.59335e-07	2.71123e-06	down	AMDHD2	amidohydrolase domain containing 2 [Source:HGNC Symbol;Acc:HGNC:24262]	GO:0016810;GO:0016787;GO:0005515;GO:0046872;GO:0005634;GO:0005975;GO:0006044;GO:0005829;GO:0006048;GO:0019262;GO:0008448	K01443-ko00520 Amino sugar and nucleotide sugar metabolism	KOG3892-N-acetyl-glucosamine-6-phosphate deacetylase[G]
ENSG00000137491	8.33703	23.4424	-1.49151	6.07886e-11	1.9374e-09	down	SLCO2B1	solute carrier organic anion transporter family member 2B1 [Source:HGNC Symbol;Acc:HGNC:10962]	GO:0016020;GO:0005215;GO:0006810;GO:0071718;GO:0016324;GO:0015721;GO:0001889;GO:0015347;GO:0015125;GO:0005886;GO:0006811;GO:0016021;GO:0008514;GO:0043252	-	KOG3626-Organic anion transporter[Q]
ENSG00000159958	0.786464	1.83438	-1.22184	7.13783e-06	8.06294e-05	down	TNFRSF13C	TNF receptor superfamily member 13C [Source:HGNC Symbol;Acc:HGNC:17755]	GO:0009897;GO:0050776;GO:0045078;GO:0042102;GO:0031296;GO:0031295;GO:0030890;GO:0002636;GO:0001782;GO:0016021;GO:0016020;GO:0002376;GO:0002250;GO:0005886;GO:0033209	K05151-ko04064 NF-kappa B signaling pathway;ko04060 Cytokine-cytokine receptor interaction;ko04672 Intestinal immune network for IgA production;ko05340 Primary immunodeficiency;ko05166 HTLV-I infection	-
ENSG00000163032	3.47419	7.29964	-1.07115	8.64373e-06	9.43235e-05	down	VSNL1	visinin like 1 [Source:HGNC Symbol;Acc:HGNC:12722]	GO:0005515;GO:0005509;GO:0046872;GO:0016020;GO:0005829;GO:0046676;GO:0045921;GO:0035774	-	KOG0044-Ca2+ sensor (EF-Hand superfamily)[T]
ENSG00000185477	0.0748257	0.201184	-1.42691	0.00529385	0.0225259	down	GPRIN3	GPRIN family member 3 [Source:HGNC Symbol;Acc:HGNC:27733]	-	-	-
ENSG00000151690	6.48209	17.5162	-1.43416	4.05051e-11	1.33054e-09	down	MFSD6	major facilitator superfamily domain containing 6 [Source:HGNC Symbol;Acc:HGNC:24711]	GO:0016021;GO:0016020	-	KOG3762-Predicted transporter[R]
ENSG00000130775	1.58345	4.42814	-1.48363	0.00208696	0.010453	down	THEMIS2	thymocyte selection associated family member 2 [Source:HGNC Symbol;Acc:HGNC:16839]	GO:0005515;GO:0002376;GO:0006954;GO:0007155;GO:0005737;GO:0005634;GO:0050852	-	-
ENSG00000185864	80.4015	37.8945	1.08523	1.84139e-06	2.41258e-05	up	NPIPB4	nuclear pore complex interacting protein family member B4 [Source:HGNC Symbol;Acc:HGNC:41985]	GO:0016021;GO:0016020;GO:0005654	-	-
ENSG00000259171	1.69203	3.58563	-1.08347	0.0116741	0.0426668	down	AL163636.2	-	-	-	-
ENSG00000264230	5.29853	16.6944	-1.6557	8.64083e-19	7.42233e-17	down	ANXA8L1	annexin A8 like 1 [Source:HGNC Symbol;Acc:HGNC:23334]	GO:0005509;GO:0046872;GO:0005544;GO:0070062	-	KOG0819-Annexin[U]
ENSG00000146411	1.75462	5.05105	-1.52543	2.8284e-12	1.10811e-10	down	SLC2A12	solute carrier family 2 member 12 [Source:HGNC Symbol;Acc:HGNC:18067]	GO:0016020;GO:0015758;GO:0055085;GO:0005215;GO:0016021;GO:0005737;GO:0006810;GO:0048471;GO:0022857;GO:0022891;GO:0008643;GO:1904659;GO:0005886;GO:0015992;GO:0012505;GO:0005351;GO:0005355;GO:0055056;GO:0035428;GO:0046323	-	KOG0254-Predicted transporter (major facilitator superfamily)[R]
ENSG00000134627	2.56607	0.834536	1.62051	0.00123992	0.00678366	up	PIWIL4	piwi like RNA-mediated gene silencing 4 [Source:HGNC Symbol;Acc:HGNC:18444]	GO:0005737;GO:0005634;GO:0003723;GO:0003676;GO:0007275;GO:0051321;GO:0030154;GO:0007283;GO:0006417;GO:0031047;GO:0034587;GO:0043046;GO:0010529;GO:0043186;GO:0034584;GO:0071547	K02156-ko04320 Dorso-ventral axis formation	KOG1042-Germ-line stem cell division protein Hiwi/Piwi; negative developmental regulator[D]
ENSG00000163126	0.704351	1.85092	-1.39387	0.0101786	0.038317	down	ANKRD23	ankyrin repeat domain 23 [Source:HGNC Symbol;Acc:HGNC:24470]	GO:0031674;GO:0030016;GO:0014704;GO:0005634;GO:0060297;GO:0035994;GO:0009612;GO:0006631;GO:0015629;GO:0005654;GO:0005829;GO:0031432	-	KOG0504-FOG: Ankyrin repeat[R]
ENSG00000159753	12.8045	5.65866	1.17812	3.37424e-08	6.52232e-07	up	CARMIL2	capping protein regulator and myosin 1 linker 2 [Source:HGNC Symbol;Acc:HGNC:27089]	GO:0005886;GO:0016020;GO:0005737;GO:0005856;GO:0016477;GO:0042995;GO:0031234;GO:0030027;GO:0031252;GO:0001726;GO:0030335;GO:0005543;GO:0032403;GO:0044319;GO:0015629;GO:0010592;GO:0007163;GO:0090091;GO:1900029;GO:0051639;GO:0045111;GO:0044354;GO:1902745;GO:2000813;GO:0030011;GO:0061339	-	KOG4242-Predicted myosin-I-binding protein[N]
ENSG00000163734	6.82146	1.46542	2.21876	4.80213e-15	2.70655e-13	up	CXCL3	C-X-C motif chemokine ligand 3 [Source:HGNC Symbol;Acc:HGNC:4604]	GO:0006955;GO:0005576;GO:0006935;GO:0005125;GO:0005615;GO:0006954;GO:0008009;GO:0006952;GO:0007186;GO:0070098;GO:0032496;GO:0042127;GO:0030593;GO:0045236;GO:0090023	K05505-ko04668 TNF signaling pathway;ko04060 Cytokine-cytokine receptor interaction;ko04062 Chemokine signaling pathway;ko05132 Salmonella infection;ko05134 Legionellosis	-
ENSG00000277957	138.102	11.1434	3.63146	0.00713365	0.0288126	up	SENP3-EIF4A1	SENP3-EIF4A1 readthrough (NMD candidate) [Source:HGNC Symbol;Acc:HGNC:49182]	GO:0006508;GO:0008234;GO:0005634;GO:0004175;GO:0016929;GO:0016926	-	-
ENSG00000148832	3.70252	8.32655	-1.16921	3.26007e-05	0.00030113	down	PAOX	polyamine oxidase [Source:HGNC Symbol;Acc:HGNC:20837]	GO:0055114;GO:0016491;GO:0005737;GO:0005777;GO:0005102;GO:0005782;GO:0006596;GO:0009447;GO:0046592;GO:0052899;GO:0052901;GO:0052902;GO:0052903;GO:0052904;GO:0008215;GO:0009446;GO:0046203;GO:0046208;GO:1901307;GO:0006598	-	-
ENSG00000173698	2.40086	7.00738	-1.54532	8.01793e-11	2.51057e-09	down	ADGRG2	adhesion G protein-coupled receptor G2 [Source:HGNC Symbol;Acc:HGNC:4516]	GO:0007165;GO:0004871;GO:0005886;GO:0005829;GO:0007186;GO:0004930;GO:0016020;GO:0016021;GO:0004888;GO:0007166;GO:0070062;GO:0005887;GO:0016324;GO:0009986;GO:0007283	-	KOG4193-G protein-coupled receptors[T]
ENSG00000101306	1.89693	10.5478	-2.4752	5.8641e-33	1.4272e-30	down	MYLK2	myosin light chain kinase 2 [Source:HGNC Symbol;Acc:HGNC:16243]	GO:0014816;GO:0007274;GO:0005515;GO:0016310;GO:0016301;GO:0016740;GO:0006468;GO:0005524;GO:0004674;GO:0000166;GO:0004672;GO:0005737;GO:0005634;GO:0005516;GO:0035556;GO:0010628;GO:0018105;GO:0046777;GO:0018107;GO:0060048;GO:0055008;GO:0035914;GO:0006941;GO:0030017;GO:0004683;GO:0032971;GO:0004687	K00907-ko04020 Calcium signaling pathway;ko04022 cGMP - PKG signaling pathway;ko04810 Regulation of actin cytoskeleton;ko04510 Focal adhesion;ko04611 Platelet activation;ko04921 Oxytocin signaling pathway;ko04270 Vascular smooth muscle contraction;ko04971 Gastric acid secretion	KOG0032-Ca2+/calmodulin-dependent protein kinase, EF-Hand protein superfamily[T]
ENSG00000158286	2.04133	4.68207	-1.19764	3.25107e-09	7.91241e-08	down	RNF207	ring finger protein 207 [Source:HGNC Symbol;Acc:HGNC:32947]	GO:0005622;GO:0046872;GO:0008270;GO:0005737;GO:0005515;GO:0044325;GO:0048471;GO:0051087;GO:0030544;GO:0055117;GO:0010628;GO:1902261;GO:1903762;GO:0086019;GO:1901207;GO:1903954	-	-
ENSG00000148655	0.767415	3.29168	-2.10074	2.12879e-15	1.23894e-13	down	LRMDA	leucine rich melanocyte differentiation associated [Source:HGNC Symbol;Acc:HGNC:23405]	GO:0030154;GO:0030318	-	KOG1644-U2-associated snRNP A' protein[A]
ENSG00000006837	2.18714	1.04565	1.06464	0.00606406	0.0251958	up	CDKL3	cyclin dependent kinase like 3 [Source:HGNC Symbol;Acc:HGNC:15483]	GO:0005515;GO:0016310;GO:0016301;GO:0016740;GO:0006468;GO:0005524;GO:0004674;GO:0000166;GO:0004672;GO:0005737;GO:0051726;GO:0005634;GO:0006464;GO:0004693;GO:0030517;GO:0050775;GO:0097484	-	KOG0593-Predicted protein kinase KKIAMRE[R]
ENSG00000144045	0.978324	0.358992	1.44636	0.00584547	0.0244457	up	DQX1	DEAQ-box RNA dependent ATPase 1 [Source:HGNC Symbol;Acc:HGNC:20410]	GO:0004386;GO:0016787;GO:0005524;GO:0000166;GO:0005634;GO:0005737;GO:0004004;GO:0000398;GO:0005681	-	KOG0925-mRNA splicing factor ATP-dependent RNA helicase[A]
ENSG00000117122	2.88832	18.3971	-2.67118	2.89211e-35	8.00965e-33	down	MFAP2	microfibrillar associated protein 2 [Source:HGNC Symbol;Acc:HGNC:7033]	GO:0005576;GO:0005578;GO:0001527;GO:0030198;GO:0048048;GO:0048050	-	-
ENSG00000272772	171.706	1.367	6.97279	6.19971e-154	3.31953e-150	up	AC104109.3	-	GO:0006511	-	-
ENSG00000128052	1.82513	0.253849	2.84596	2.37731e-23	3.23616e-21	up	KDR	kinase insert domain receptor [Source:HGNC Symbol;Acc:HGNC:6307]	GO:0004714;GO:0005576;GO:0005515;GO:0005886;GO:0018108;GO:0007169;GO:0004713;GO:0005794;GO:0016310;GO:0016301;GO:0005783;GO:0016740;GO:0006468;GO:0005524;GO:0000166;GO:0004672;GO:0016020;GO:0016021;GO:0005737;GO:0005634;GO:0023014;GO:0007275;GO:0030054;GO:0005021;GO:0030154;GO:0031410;GO:0045121;GO:0019838;GO:0038084;GO:0048010;GO:0005887;GO:0005768;GO:0001934;GO:0008284;GO:0030335;GO:0005769;GO:…	K05098-ko04014 Ras signaling pathway;ko04015 Rap1 signaling pathway;ko04370 VEGF signaling pathway;ko04151 PI3K-Akt signaling pathway;ko04060 Cytokine-cytokine receptor interaction;ko04144 Endocytosis;ko04510 Focal adhesion;ko05205 Proteoglycans in cancer;ko01521 EGFR tyrosine kinase inhibitor resistance	KOG0200-Fibroblast/platelet-derived growth factor receptor and related receptor tyrosine kinases[T]
ENSG00000155850	9.6949	23.2362	-1.26108	5.82951e-14	2.92623e-12	down	SLC26A2	solute carrier family 26 member 2 [Source:HGNC Symbol;Acc:HGNC:10994]	GO:0008272;GO:0001503;GO:0015116;GO:0005886;GO:0006811;GO:0016020;GO:0055085;GO:0016021;GO:0006810;GO:0008271;GO:0005887;GO:0070062;GO:1902358;GO:0050428;GO:0005254;GO:0015106;GO:0015301;GO:0019531;GO:0015701;GO:0019532;GO:0042391;GO:0051453;GO:1902476	-	KOG0236-Sulfate/bicarbonate/oxalate exchanger SAT-1 and related transporters (SLC26 family)[P]
ENSG00000127366	2.15157	0.949433	1.18025	0.00546612	0.0231241	up	TAS2R5	taste 2 receptor member 5 [Source:HGNC Symbol;Acc:HGNC:14912]	GO:0007165;GO:0004871;GO:0007186;GO:0004930;GO:0016021;GO:0016020;GO:0050896;GO:0005886;GO:0050909;GO:0001580;GO:0007635;GO:0033038;GO:0008527	K08474-ko04742 Taste transduction	-
ENSG00000087589	0.967988	0.152723	2.66407	3.40356e-08	6.56334e-07	up	CASS4	Cas scaffolding protein family member 4 [Source:HGNC Symbol;Acc:HGNC:15878]	GO:0007155;GO:0005737;GO:0030054;GO:0005856;GO:0005925	-	-
ENSG00000178947	1.13572	2.48309	-1.12853	1.08827e-05	0.000115614	down	SMIM10L2A	small integral membrane protein 10 like 2A [Source:HGNC Symbol;Acc:HGNC:34499]	-	-	-
ENSG00000147100	1.71286	4.41932	-1.36741	1.21072e-09	3.16738e-08	down	SLC16A2	solute carrier family 16 member 2 [Source:HGNC Symbol;Acc:HGNC:10923]	GO:0005886;GO:0015293;GO:0005887;GO:0055085;GO:0016021;GO:0016020;GO:0006810;GO:0070327;GO:0015349;GO:0005215;GO:0008028;GO:0015718;GO:0043252	K08231-ko04919 Thyroid hormone signaling pathway	-
ENSG00000171227	4.65262	10.9011	-1.22836	5.02807e-05	0.000439423	down	TMEM37	transmembrane protein 37 [Source:HGNC Symbol;Acc:HGNC:18216]	GO:0016021;GO:0016020;GO:0070588;GO:0005262;GO:0005244;GO:0034765;GO:0006811;GO:0006810;GO:0006816	-	-
ENSG00000148677	0.622938	0.0461987	3.75316	0.000614554	0.00377354	up	ANKRD1	ankyrin repeat domain 1 [Source:HGNC Symbol;Acc:HGNC:15819]	GO:0031674;GO:0030016;GO:0005737;GO:0005667;GO:0005634;GO:0071456;GO:0071407;GO:0071222;GO:0035914;GO:0035690;GO:0010976;GO:0006357;GO:0000122;GO:0031432;GO:0008134;GO:0003714;GO:0019216;GO:0001650;GO:0006366;GO:0045944;GO:0005515;GO:0005654;GO:0005829;GO:0071260;GO:0070412;GO:0001085;GO:0050714;GO:0043065;GO:0003677;GO:0071560;GO:0035994;GO:0045214;GO:0055008;GO:0042826;GO:0002039;GO:0071356;GO:…	-	KOG0504-FOG: Ankyrin repeat[R]
ENSG00000169129	12.937	39.9069	-1.62513	9.78699e-57	6.04648e-54	down	AFAP1L2	actin filament associated protein 1 like 2 [Source:HGNC Symbol;Acc:HGNC:25901]	GO:0005886;GO:0035591;GO:0005829;GO:0005737;GO:0009966;GO:0061098;GO:0007346;GO:0045893;GO:0006954;GO:0017124;GO:0042169;GO:0030296;GO:0032675;GO:0032757;GO:0045742;GO:0009967	-	-
ENSG00000064655	0.16519	0.707134	-2.09785	0.00606618	0.0251981	down	EYA2	EYA transcriptional coactivator and phosphatase 2 [Source:HGNC Symbol;Acc:HGNC:3520]	GO:0005737;GO:0005634;GO:0097345;GO:0097192;GO:0014706;GO:0006470;GO:0008134;GO:0004725;GO:0005515;GO:0004721;GO:0007275;GO:0035335;GO:0016569;GO:0006355;GO:0006351;GO:0016787;GO:0005829;GO:0046872;GO:0006281;GO:0006974;GO:0000287;GO:0005739;GO:0005654;GO:0007501;GO:0016576;GO:0045739;GO:2001240	-	KOG3107-Predicted haloacid dehalogenase-like hydrolase (eyes absent)[R]
ENSG00000132965	0.101447	1.65186	-4.0253	0.000189114	0.00139345	down	ALOX5AP	arachidonate 5-lipoxygenase activating protein [Source:HGNC Symbol;Acc:HGNC:436]	GO:0043085;GO:0008047;GO:0005789;GO:0005783;GO:0016021;GO:0016020;GO:0005634;GO:0006691;GO:0005515;GO:0019370;GO:0047485;GO:0031965;GO:0005635;GO:0019372;GO:0071277;GO:0050544;GO:2001300;GO:0070207;GO:0005829;GO:0002675;GO:0002540;GO:0046982;GO:0042803;GO:0019899;GO:0004051;GO:0055114	K20735-ko04664 Fc epsilon RI signaling pathway	-
ENSG00000115129	13.3626	29.8422	-1.15915	5.02859e-06	5.90023e-05	down	TP53I3	tumor protein p53 inducible protein 3 [Source:HGNC Symbol;Acc:HGNC:19373]	GO:0042803;GO:0055114;GO:0016491;GO:0005829;GO:0070062;GO:0042981;GO:0070402;GO:0003960;GO:0006739;GO:0048038	K10133-ko04115 p53 signaling pathway	KOG1198-Zinc-binding oxidoreductase[CR]
ENSG00000165929	0.91823	0.439999	1.06135	6.83961e-06	7.77528e-05	up	TC2N	tandem C2 domains, nuclear [Source:HGNC Symbol;Acc:HGNC:19859]	GO:0005634;GO:0045202;GO:0098793;GO:0005886;GO:0048791;GO:0003674;GO:0005575;GO:0030193;GO:0010468	-	KOG1028-Ca2+-dependent phospholipid-binding protein Synaptotagmin, required for synaptic vesicle and secretory granule exocytosis[TU]
ENSG00000129038	49.0857	120.724	-1.29834	4.31265e-22	5.2881e-20	down	LOXL1	lysyl oxidase like 1 [Source:HGNC Symbol;Acc:HGNC:6665]	GO:0005737;GO:0005604;GO:0005578;GO:0001669;GO:0035904;GO:0032496;GO:0005576;GO:0055114;GO:0016491;GO:0046872;GO:0005615;GO:0005507;GO:0031012;GO:0016641;GO:0030198;GO:0018277	-	-
ENSG00000146374	0.338627	0.048123	2.8149	0.00328725	0.0153555	up	RSPO3	R-spondin 3 [Source:HGNC Symbol;Acc:HGNC:20866]	GO:0005576;GO:2000052;GO:0090263;GO:0060670;GO:0002040;GO:0001974;GO:0001525;GO:0008201;GO:0005109;GO:0005102;GO:0016055;GO:0050896;GO:0030177;GO:2000096	-	KOG3525-Subtilisin-like proprotein convertase[O]
ENSG00000137700	19.8601	46.7909	-1.23636	3.51827e-21	3.92458e-19	down	SLC37A4	solute carrier family 37 member 4 [Source:HGNC Symbol;Acc:HGNC:4061]	GO:0055085;GO:0005215;GO:0006810;GO:0016021;GO:0016020;GO:0043231;GO:0045730;GO:0043085;GO:0042632;GO:0042593;GO:0035166;GO:0032682;GO:0030593;GO:0015760;GO:0014070;GO:0009749;GO:0008202;GO:0007584;GO:0006874;GO:0006641;GO:0006089;GO:0005977;GO:0002318;GO:0001816;GO:0001780;GO:0015152	-	-
ENSG00000148483	0.354621	0.156555	1.17961	0.00595003	0.0247926	up	TMEM236	transmembrane protein 236 [Source:HGNC Symbol;Acc:HGNC:23473]	GO:0016021;GO:0016020	-	-
ENSG00000136490	10.1698	22.1713	-1.1244	3.39159e-11	1.12793e-09	down	LIMD2	LIM domain containing 2 [Source:HGNC Symbol;Acc:HGNC:28142]	GO:0005515;GO:0046872;GO:0008270;GO:0005737;GO:0005634	-	-
ENSG00000173261	2.70809	0.642879	2.07465	0.0007273	0.0043446	up	PLAC8L1	PLAC8 like 1 [Source:HGNC Symbol;Acc:HGNC:31746]	-	-	-
ENSG00000254788	0.494851	4.05635	-3.03512	0.00125585	0.00685679	down	CKLF-CMTM1	CKLF-CMTM1 readthrough [Source:HGNC Symbol;Acc:HGNC:39977]	GO:0016021;GO:0016020	-	-
ENSG00000130164	56.1899	114.751	-1.03013	6.47482e-21	6.98021e-19	down	LDLR	low density lipoprotein receptor [Source:HGNC Symbol;Acc:HGNC:6547]	GO:0097443;GO:0045177;GO:0016323;GO:0005770;GO:0009986;GO:0005769;GO:0005768;GO:0005764;GO:0005615;GO:2000188;GO:0071398;GO:0070508;GO:0050729;GO:0042159;GO:0042632;GO:0034383;GO:0042157;GO:0030301;GO:0015914;GO:0010899;GO:0010867;GO:0010628;GO:0010629;GO:0008203;GO:0006629;GO:0030169;GO:0030229;GO:0005041;GO:0034382;GO:0005515;GO:0005886;GO:0005794;GO:0005509;GO:0016021;GO:0016020;GO:0006810;GO:…	K12473-ko04144 Endocytosis;ko04913 Ovarian Steroidogenesis;ko04925 Aldosterone synthesis and secretion;ko04976 Bile secretion;ko05160 Hepatitis C;ko05145 Toxoplasmosis	-
ENSG00000145506	1.84409	0.796437	1.21128	0.000915513	0.00527093	up	NKD2	naked cuticle homolog 2 [Source:HGNC Symbol;Acc:HGNC:17046]	GO:0051117;GO:0032036;GO:0070382;GO:0005886;GO:0005515;GO:0005509;GO:0046872;GO:0016020;GO:0005737;GO:0006810;GO:0016055;GO:0031410;GO:0031625;GO:0006887;GO:0016328;GO:0032436;GO:0019838;GO:0071944;GO:0090004;GO:0090090;GO:0016323;GO:0072661;GO:0048210;GO:0010954	K03213-ko04310 Wnt signaling pathway	-
ENSG00000112667	63.8962	133.877	-1.06711	2.58936e-05	0.000247576	down	DNPH1	2'-deoxynucleoside 5'-phosphate N-hydrolase 1 [Source:HGNC Symbol;Acc:HGNC:21218]	GO:0005634;GO:0030307;GO:0009159;GO:0070694;GO:0042803;GO:0016798;GO:0008152;GO:0005515;GO:0016787;GO:0005737;GO:0009117;GO:0042802;GO:0005829;GO:0070062;GO:0050144;GO:0030855;GO:0008283;GO:0006195	-	-
ENSG00000152292	0.111331	0.634169	-2.51002	0.0068208	0.0277303	down	SH2D6	SH2 domain containing 6 [Source:HGNC Symbol;Acc:HGNC:30439]	GO:0009967;GO:0006955;GO:0005737;GO:0035556;GO:0005070;GO:0007169;GO:0005068	-	-
ENSG00000147127	0.908958	0.0925983	3.29515	0.000354457	0.00238928	up	RAB41	RAB41, member RAS oncogene family [Source:HGNC Symbol;Acc:HGNC:18293]	GO:0003924;GO:0005515;GO:0005525;GO:0000166;GO:0005829;GO:0005737;GO:0006891;GO:0005794;GO:0042147;GO:0000139;GO:0006890	-	KOG0094-GTPase Rab6/YPT6/Ryh1, small G protein superfamily[U]
ENSG00000160991	13.4409	29.2601	-1.12231	3.74498e-07	5.77309e-06	down	ORAI2	ORAI calcium release-activated calcium modulator 2 [Source:HGNC Symbol;Acc:HGNC:21667]	GO:0016021;GO:0016020;GO:0070588;GO:0005515;GO:0002115;GO:0015279;GO:0030426	K16057-ko04020 Calcium signaling pathway	KOG4298-CAP-binding protein complex interacting protein 2[A]
ENSG00000133808	3.50448	1.17272	1.57934	5.29141e-06	6.18602e-05	up	MICALCL	MICAL C-terminal like [Source:HGNC Symbol;Acc:HGNC:25933]	GO:0005737;GO:0007275;GO:0030154;GO:0007283;GO:0008150;GO:0051019	-	-
ENSG00000136869	0.0992387	0.406468	-2.03417	0.000685096	0.00411852	down	TLR4	toll like receptor 4 [Source:HGNC Symbol;Acc:HGNC:11850]	GO:0005515;GO:0005886;GO:0007165;GO:0016021;GO:0016020;GO:0004888;GO:0048471;GO:0002376;GO:0002755;GO:0006954;GO:0045087;GO:0050707;GO:0042742;GO:0005887;GO:0050829;GO:0005737;GO:0010628;GO:0010008;GO:0042116;GO:0002224;GO:0045944;GO:0006955;GO:0001530;GO:0001875;GO:0004872;GO:0000187;GO:0002756;GO:0007249;GO:0007252;GO:0010572;GO:0016046;GO:0031663;GO:0032496;GO:0032497;GO:0032689;GO:0032700;GO:…	K10160-ko04064 NF-kappa B signaling pathway;ko04066 HIF-1 signaling pathway;ko04151 PI3K-Akt signaling pathway;ko04145 Phagosome;ko04620 Toll-like receptor signaling pathway;ko05205 Proteoglycans in cancer;ko05323 Rheumatoid arthritis;ko05321 Inflammatiory bowel disease (IBD);ko05130 Pathogenic Escherichia coli infection;ko05132 Salmonella infection;ko05133 Pertussis;ko05134 Legionellosis;ko05152…	KOG4641-FOG: Toll/interleukin receptor and related proteins containing LRR and TIR repeats[T]
ENSG00000141668	0.709299	3.45801	-2.28548	1.05308e-08	2.28281e-07	down	CBLN2	cerebellin 2 precursor [Source:HGNC Symbol;Acc:HGNC:1544]	GO:0005576;GO:0005615;GO:0051965	-	-
ENSG00000091106	1.38107	0.573759	1.26727	0.000856977	0.00499342	up	NLRC4	NLR family CARD domain containing 4 [Source:HGNC Symbol;Acc:HGNC:16412]	GO:0005515;GO:0005829;GO:0016567;GO:0042981;GO:0005524;GO:0000166;GO:0005737;GO:0006915;GO:0002376;GO:0006954;GO:0045087;GO:0005634;GO:0042802;GO:0004842;GO:0043065;GO:0051092;GO:0002218;GO:0070269;GO:0009966;GO:1990001;GO:0051260;GO:0042803;GO:0000287;GO:0072557;GO:0006919;GO:0043027;GO:0005622;GO:0016045;GO:0042742;GO:0050702;GO:0043281	K12805-ko04621 NOD-like receptor signaling pathway;ko05132 Salmonella infection;ko05134 Legionellosis	-
ENSG00000244462	15.1098	6.4839	1.22055	0.00066294	0.00401539	up	RBM12	RNA binding motif protein 12 [Source:HGNC Symbol;Acc:HGNC:9898]	GO:0005515;GO:0005654;GO:0005634;GO:0003723;GO:0003676	-	KOG4307-RNA binding protein RBM12/SWAN[R]
ENSG00000259207	6.68823	65.0618	-3.28212	3.29694e-171	2.64794e-167	down	ITGB3	integrin subunit beta 3 [Source:HGNC Symbol;Acc:HGNC:6156]	GO:0042470;GO:0005515;GO:0005886;GO:0007155;GO:0016021;GO:0016020;GO:0030054;GO:0004872;GO:0007160;GO:0007229;GO:0008305;GO:0003756;GO:0005925;GO:0042995;GO:0050900;GO:0030334;GO:0042802;GO:0070062;GO:0001968;GO:0050840;GO:0005887;GO:0016032;GO:0007044;GO:0060055;GO:0070527;GO:0050731;GO:0001938;GO:0019899;GO:0002576;GO:0009986;GO:0002020;GO:0007596;GO:0005634;GO:0046718;GO:0016477;GO:0048010;GO:…	K06493-ko04015 Rap1 signaling pathway;ko04151 PI3K-Akt signaling pathway;ko04512 ECM-receptor interaction;ko04145 Phagosome;ko04810 Regulation of actin cytoskeleton;ko04510 Focal adhesion;ko04640 Hematopoietic cell lineage;ko04611 Platelet activation;ko04919 Thyroid hormone signaling pathway;ko04380 Osteoclast differentiation;ko05206 MicroRNAs in cancer;ko05205 Proteoglycans in cancer;ko05410 Hyp…	KOG1226-Integrin beta subunit (N-terminal portion of extracellular region)[TW]
ENSG00000132837	0.340681	0.00986667	5.10971	6.31795e-05	0.00053329	up	DMGDH	dimethylglycine dehydrogenase [Source:HGNC Symbol;Acc:HGNC:24475]	GO:0005739;GO:0055114;GO:0016491;GO:0003723;GO:0005759;GO:0009055;GO:0006544;GO:0042426;GO:0019695;GO:0006579;GO:0047865	K00315-ko00260 Glycine, serine and threonine metabolism	KOG2844-Dimethylglycine dehydrogenase precursor[E]
ENSG00000277443	32.4427	79.1748	-1.28715	9.5504e-22	1.128e-19	down	MARCKS	myristoylated alanine rich protein kinase C substrate [Source:HGNC Symbol;Acc:HGNC:6759]	GO:0042585;GO:0032432;GO:0016020;GO:0005938;GO:0005813;GO:0005737;GO:0051764;GO:0051260;GO:0051017;GO:0051015;GO:0042802;GO:0005516;GO:0005080;GO:0003779;GO:0005856;GO:0005925;GO:0005886;GO:0070062;GO:0015629;GO:0050796	K12561-ko04666 Fc gamma R-mediated phagocytosis;ko05206 MicroRNAs in cancer	-
ENSG00000274180	4.65192	10.4887	-1.17293	4.3767e-10	1.20588e-08	down	NATD1	N-acetyltransferase domain containing 1 [Source:HGNC Symbol;Acc:HGNC:30770]	GO:0005515	-	-
ENSG00000145692	0.0001	0.138718	-10.4379	0.00487239	0.0210108	down	BHMT	betaine--homocysteine S-methyltransferase [Source:HGNC Symbol;Acc:HGNC:1047]	GO:0008270;GO:0032259;GO:0016740;GO:0008168;GO:0005829;GO:0046872;GO:0005737;GO:0047150;GO:0009086;GO:0070062;GO:0000096;GO:0042426;GO:0006479;GO:0006577;GO:0006579;GO:0050666;GO:0071267	K00544-ko00260 Glycine, serine and threonine metabolism;ko00270 Cysteine and methionine metabolism	KOG1579-Homocysteine S-methyltransferase[E]
ENSG00000163508	1.17161	0.51071	1.19792	0.011158	0.0412121	up	EOMES	eomesodermin [Source:HGNC Symbol;Acc:HGNC:3372]	GO:0006355;GO:0006351;GO:0003700;GO:0003677;GO:0005634;GO:0007275;GO:0030154;GO:0045893;GO:0002376;GO:0002250;GO:0000122;GO:0045944;GO:0007420;GO:0001102;GO:0001191;GO:0001707;GO:0043565;GO:0001706;GO:0002302;GO:0007369;GO:0060706;GO:0060809;GO:0005622;GO:0050767;GO:0045664;GO:0045597;GO:0035914;GO:0032609;GO:0021895;GO:0021796;GO:0021772;GO:0019827;GO:0010468;GO:0010002;GO:0006357;GO:0001829;GO:…	-	KOG3585-TBX2 and related T-box transcription factors[K]
ENSG00000115590	2.82894	1.22756	1.20447	3.68069e-07	5.69036e-06	up	IL1R2	interleukin 1 receptor type 2 [Source:HGNC Symbol;Acc:HGNC:5994]	GO:0005737;GO:2000660;GO:1900016;GO:0050712;GO:0010955;GO:0019966;GO:0004908;GO:0005576;GO:0005886;GO:0016021;GO:0016020;GO:0019221;GO:0005515;GO:0004910;GO:0006955	K04387-ko04010 MAPK signaling pathway;ko04060 Cytokine-cytokine receptor interaction;ko04640 Hematopoietic cell lineage;ko05202 Transcriptional misregulation in cancers;ko05166 HTLV-I infection;ko05146 Amoebiasis	-
ENSG00000115594	28.1028	9.88964	1.50672	1.68208e-17	1.27449e-15	up	IL1R1	interleukin 1 receptor type 1 [Source:HGNC Symbol;Acc:HGNC:5993]	GO:0004909;GO:0070498;GO:0007165;GO:0043231;GO:0016021;GO:0016020;GO:0019221;GO:0004908;GO:0009986;GO:2000661;GO:2000391;GO:0050727;GO:0019966;GO:0004871;GO:0002020;GO:0005576;GO:0005515;GO:0005886;GO:0005887;GO:0006955;GO:0007166;GO:0004888;GO:0070555;GO:0005161	K04386-ko04010 MAPK signaling pathway;ko04064 NF-kappa B signaling pathway;ko04060 Cytokine-cytokine receptor interaction;ko04640 Hematopoietic cell lineage;ko04750 Inflammatory mediator regulation of TRP channels;ko04380 Osteoclast differentiation;ko05166 HTLV-I infection;ko05146 Amoebiasis	-
ENSG00000115596	2.31897	8.15229	-1.81372	4.16908e-09	9.9065e-08	down	WNT6	Wnt family member 6 [Source:HGNC Symbol;Acc:HGNC:12785]	GO:0009986;GO:0005578;GO:0072080;GO:0072079;GO:0060684;GO:0045893;GO:0016055;GO:0010628;GO:0009798;GO:0001658;GO:0005576;GO:0007275;GO:0005102;GO:0005615;GO:0005886;GO:0030182;GO:0030666;GO:0005796;GO:0005109;GO:0045165;GO:0071300;GO:0005788;GO:0070062;GO:0061303;GO:0042475;GO:0070172	K00445-ko04310 Wnt signaling pathway;ko04390 Hippo signaling pathway;ko04150 mTOR signaling pathway;ko04550 Signaling pathways regulating pluripotency of stem cells;ko04916 Melanogenesis;ko05200 Pathways in cancer;ko05205 Proteoglycans in cancer;ko05217 Basal cell carcinoma;ko05224 Breast cancer;ko05166 HTLV-I infection	KOG3913-Wnt family of developmental regulators[T]
ENSG00000170989	12.2427	4.31909	1.50312	5.20685e-19	4.59548e-17	up	S1PR1	sphingosine-1-phosphate receptor 1 [Source:HGNC Symbol;Acc:HGNC:3165]	GO:0009897;GO:0072678;GO:0061384;GO:0051497;GO:0051482;GO:0050927;GO:0048661;GO:0045944;GO:0045446;GO:0045124;GO:0043547;GO:0031532;GO:0030595;GO:0030500;GO:0030335;GO:0030182;GO:0030155;GO:0030032;GO:0019226;GO:0016477;GO:0008284;GO:0007420;GO:0007193;GO:0007186;GO:0006935;GO:0003376;GO:0003245;GO:0001955;GO:0001525;GO:0046625;GO:0038036;GO:0004930;GO:0007165;GO:0004871;GO:0005886;GO:0005654;GO:…	K04288-ko04068 FoxO signaling pathway;ko04071 Sphingolipid signaling pathway;ko04080 Neuroactive ligand-receptor interaction	-
ENSG00000008382	25.06	57.779	-1.20516	3.07755e-08	6.01974e-07	down	MPND	MPN domain containing [Source:HGNC Symbol;Acc:HGNC:25934]	GO:0006508;GO:0008233;GO:0016787	-	KOG1555-26S proteasome regulatory complex, subunit RPN11[O]
ENSG00000198774	1.40959	3.44076	-1.28745	6.91987e-08	1.2747e-06	down	RASSF9	Ras association domain family member 9 [Source:HGNC Symbol;Acc:HGNC:15739]	GO:0005829;GO:0007165;GO:0016197;GO:0005515;GO:0005768;GO:0070062;GO:0006605;GO:0005215;GO:0012510	-	KOG1574-Predicted cell growth/differentiation regulator, contains RA domain[W]
ENSG00000164442	90.6498	28.0815	1.69068	2.31772e-09	5.77203e-08	up	CITED2	Cbp/p300 interacting transactivator with Glu/Asp rich carboxy-terminal domain 2 [Source:HGNC Symbol;Acc:HGNC:1987]	GO:0019904;GO:0043234;GO:0005515;GO:0003700;GO:0006355;GO:0006351;GO:0006366;GO:0005634;GO:0007275;GO:0030154;GO:0003713;GO:0045893;GO:0003714;GO:0010628;GO:0007507;GO:0005654;GO:0003682;GO:0008283;GO:0043066;GO:0001666;GO:0045944;GO:0010629;GO:0000122;GO:0030511;GO:0045892;GO:0000790;GO:0003151;GO:0043627;GO:0001106;GO:0022409;GO:0030336;GO:0060412;GO:0045787;GO:0007368;GO:0007530;GO:0001889;GO:…	-	-
ENSG00000242173	4.01821	10.7082	-1.41409	0.000590638	0.00365182	down	ARHGDIG	Rho GDP dissociation inhibitor gamma [Source:HGNC Symbol;Acc:HGNC:680]	GO:0050790;GO:0005737;GO:0005094;GO:0016020;GO:0032880;GO:0030695;GO:0005092;GO:0005515;GO:0043547;GO:0005096;GO:0005829;GO:0051056;GO:0007266;GO:0031410;GO:0007162	K12462-ko04962 Vasopressin-regulated water reabsorption;ko04722 Neurotrophin signaling pathway	KOG3205-Rho GDP-dissociation inhibitor[T]
ENSG00000214954	0.924035	0.216829	2.09139	0.00337875	0.0157085	up	LRRC69	leucine rich repeat containing 69 [Source:HGNC Symbol;Acc:HGNC:34303]	-	-	KOG0619-FOG: Leucine rich repeat[R]
ENSG00000104953	2.82768	6.51274	-1.20364	0.0119008	0.0433182	down	TLE6	transducin like enhancer of split 6 [Source:HGNC Symbol;Acc:HGNC:30788]	GO:0006355;GO:0005737;GO:0005634;GO:0043234;GO:0005938;GO:0050769;GO:0045666	-	KOG0639-Transducin-like enhancer of split protein (contains WD40 repeats)[B]
ENSG00000139344	0.162636	0.0001	10.6674	0.00851563	0.0332006	up	AMDHD1	amidohydrolase domain containing 1 [Source:HGNC Symbol;Acc:HGNC:28577]	GO:0016810;GO:0016787;GO:0046872;GO:0005737;GO:0005829;GO:0003674;GO:0006548;GO:0016812;GO:0006547;GO:0019556;GO:0019557;GO:0050480	K01468-ko00340 Histidine metabolism	-
ENSG00000172061	0.0001	0.07783	-9.60418	0.0019389	0.00984962	down	LRRC15	leucine rich repeat containing 15 [Source:HGNC Symbol;Acc:HGNC:20818]	GO:0016021;GO:0016020;GO:0043236;GO:0005737;GO:0070062;GO:0001968;GO:0030335;GO:0004860;GO:0006469;GO:0019221;GO:0046426;GO:0005518;GO:0046813;GO:0090005	-	KOG0619-FOG: Leucine rich repeat[R]
ENSG00000140254	0.482346	0.146122	1.72289	0.000835356	0.00488589	up	DUOXA1	dual oxidase maturation factor 1 [Source:HGNC Symbol;Acc:HGNC:26507]	GO:0005886;GO:2000609;GO:2000379;GO:0050727;GO:0045666;GO:0042743;GO:0005789;GO:0015031;GO:0016021;GO:0016020;GO:0006810	-	KOG3921-Uncharacterized conserved protein[S]
ENSG00000177363	2.48761	0.615587	2.01473	4.49885e-13	1.94261e-11	up	LRRN4CL	LRRN4 C-terminal like [Source:HGNC Symbol;Acc:HGNC:33724]	GO:0016021;GO:0016020	-	-
ENSG00000171246	0.945301	0.456973	1.04867	0.00203637	0.0102476	up	NPTX1	neuronal pentraxin 1 [Source:HGNC Symbol;Acc:HGNC:7952]	GO:0060385;GO:0046872;GO:0031410;GO:0006810;GO:0007417;GO:0007268;GO:0030133	-	-
ENSG00000205639	0.00329833	0.293239	-6.4742	0.0104149	0.0390692	down	MFSD2B	major facilitator superfamily domain containing 2B [Source:HGNC Symbol;Acc:HGNC:37207]	GO:0016021;GO:0016020;GO:0006810	-	KOG4830-Predicted sugar transporter[G]
ENSG00000057657	0.867591	4.91652	-2.50255	3.67043e-43	1.47395e-40	down	PRDM1	PR/SET domain 1 [Source:HGNC Symbol;Acc:HGNC:9346]	GO:0005515;GO:0000122;GO:0006355;GO:0006351;GO:0003700;GO:0003677;GO:0032259;GO:0016740;GO:0008168;GO:0046872;GO:0005737;GO:0005634;GO:0003676;GO:0002376;GO:0045087;GO:0002250;GO:0000978;GO:0001078;GO:0005654;GO:1990841;GO:0032823;GO:0033082;GO:0048869;GO:0051136;GO:1990654;GO:0060976;GO:0060707;GO:0060576;GO:0048844;GO:0045579;GO:0045165;GO:0042462;GO:0042127;GO:0035904;GO:0031665;GO:0030889;GO:…	-	KOG2461-Transcription factor BLIMP-1/PRDI-BF1, contains C2H2-type Zn-finger and SET domains[K]
ENSG00000171033	11.412	28.8094	-1.33598	4.70012e-25	7.12246e-23	down	PKIA	cAMP-dependent protein kinase inhibitor alpha [Source:HGNC Symbol;Acc:HGNC:9017]	GO:0005634;GO:0005737;GO:0043086;GO:0042308;GO:0010389;GO:0006469;GO:0000122;GO:0034236;GO:0004862;GO:0005515;GO:0016310;GO:0016301;GO:0004860;GO:0071901;GO:2000480	K15985-ko05034 Alcoholism	-
ENSG00000126803	14.3105	30.6863	-1.10052	1.3046e-10	3.89514e-09	down	HSPA2	heat shock protein family A (Hsp70) member 2 [Source:HGNC Symbol;Acc:HGNC:5235]	GO:0097718;GO:0005515;GO:0005829;GO:0005524;GO:0000166;GO:0016020;GO:0005737;GO:0005634;GO:0030154;GO:0009409;GO:0005856;GO:0009408;GO:0007283;GO:0005819;GO:0070062;GO:0072562;GO:0051082;GO:0019899;GO:0006986;GO:0042026;GO:0090084;GO:0007286;GO:0007140;GO:0036128;GO:0072687	K03283-ko03040 Spliceosome;ko04141 Protein processing in endoplasmic reticulum;ko04010 MAPK signaling pathway;ko04144 Endocytosis;ko04612 Antigen processing and presentation;ko04915 Estrogen signaling pathway;ko04213 Longevity regulating pathway - multiple species;ko05134 Legionellosis;ko05162 Measles;ko05164 Influenza A;ko05169 Epstein-Barr virus infection;ko05145 Toxoplasmosis	KOG0101-Molecular chaperones HSP70/HSC70, HSP70 superfamily[O]
ENSG00000242419	0.471837	1.62723	-1.78606	9.2067e-08	1.65793e-06	down	PCDHGC4	protocadherin gamma subfamily C, 4 [Source:HGNC Symbol;Acc:HGNC:8717]	GO:0005886;GO:0007156;GO:0007155;GO:0005509;GO:0016020;GO:0016021;GO:0005887;GO:0007267;GO:0007399;GO:0050808	-	KOG3594-FOG: Cadherin repeats[S]
ENSG00000162551	0.146127	2.24854	-3.9437	3.19418e-08	6.21917e-07	down	ALPL	alkaline phosphatase, liver/bone/kidney [Source:HGNC Symbol;Acc:HGNC:438]	GO:0065010;GO:0005886;GO:0005615;GO:0071529;GO:0005578;GO:0071407;GO:0051384;GO:0046677;GO:0032496;GO:0016311;GO:0001958;GO:0003006;GO:0016462;GO:0004035;GO:0005515;GO:0016791;GO:0008152;GO:0003824;GO:0016787;GO:0046872;GO:0016021;GO:0016020;GO:0031225;GO:0005576;GO:0070062;GO:0031214;GO:0006501;GO:0001501;GO:0033280;GO:0001649	K01077-ko00790 Folate biosynthesis;ko00627 Aminobenzoate degradation;ko02020 Two-component system	KOG4126-Alkaline phosphatase[P]
ENSG00000137726	8.14471	19.1298	-1.23189	5.26052e-09	1.2106e-07	down	FXYD6	FXYD domain containing ion transport regulator 6 [Source:HGNC Symbol;Acc:HGNC:4030]	GO:0005515;GO:0006811;GO:0034220;GO:0005216;GO:0016020;GO:0016021;GO:0006810;GO:0005886;GO:0017080;GO:2000649;GO:0005887;GO:0003674;GO:0008150;GO:1903779	-	-
ENSG00000126562	10.9333	2.04611	2.41778	3.63323e-32	8.10563e-30	up	WNK4	WNK lysine deficient protein kinase 4 [Source:HGNC Symbol;Acc:HGNC:14544]	GO:0065009;GO:0016020;GO:0005923;GO:0005829;GO:0005737;GO:0090188;GO:0050794;GO:0010766;GO:0008104;GO:0006821;GO:0006811;GO:0006468;GO:0004674;GO:0005515;GO:0016310;GO:0016301;GO:0016740;GO:0005524;GO:0000166;GO:0004672;GO:0030054;GO:0035556;GO:0070294;GO:0019869;GO:0050801;GO:0072156	-	KOG0584-Serine/threonine protein kinase[R]
ENSG00000196338	4.93932	2.21512	1.15693	2.50195e-09	6.19241e-08	up	NLGN3	neuroligin 3 [Source:HGNC Symbol;Acc:HGNC:14289]	GO:0005886;GO:0005887;GO:0007155;GO:0016020;GO:0016021;GO:0030054;GO:0045202;GO:0042043;GO:0050808;GO:0050804;GO:0005515;GO:0009986;GO:0052689;GO:0051965;GO:0097110;GO:0007416;GO:0004872;GO:0035176;GO:0030139;GO:0006898;GO:0050839;GO:0007612;GO:0051968;GO:0060080;GO:0097105;GO:0007158;GO:0030534;GO:0071625;GO:0097104;GO:2000463;GO:0060024;GO:0060076;GO:2000969;GO:0099055;GO:0002087;GO:0048675;GO:…	K07378-ko04514 Cell adhesion molecules (CAMs)	KOG1516-Carboxylesterase and related proteins[R]
ENSG00000165474	2.55916	18.9365	-2.88743	2.19807e-74	2.71597e-71	down	GJB2	gap junction protein beta 2 [Source:HGNC Symbol;Acc:HGNC:4284]	GO:0005886;GO:0055085;GO:0016021;GO:0016020;GO:0005921;GO:0030054;GO:0007154;GO:0005922;GO:0006810;GO:0007605;GO:0007267;GO:0016264;GO:0005793;GO:0097449;GO:0048471;GO:0044297;GO:0016328;GO:0005829;GO:0005737;GO:1905867;GO:0071549;GO:0071377;GO:0048839;GO:0046697;GO:0046677;GO:0044752;GO:0034599;GO:0032570;GO:0032526;GO:0032496;GO:0032355;GO:0007568;GO:0007565;GO:0002931;GO:0005243	-	-
ENSG00000170290	0.0739993	2.03051	-4.77819	4.36199e-05	0.000387966	down	SLN	sarcolipin [Source:HGNC Symbol;Acc:HGNC:11089]	GO:0033017;GO:1901894;GO:1901077;GO:0070296;GO:0005515;GO:0005789;GO:0005783;GO:0016020;GO:0016021;GO:0006816;GO:0030234;GO:0016529;GO:0004857;GO:0051117;GO:0043086;GO:0043242;GO:0051924;GO:0090281;GO:1901020;GO:1901877;GO:1901881	-	-
ENSG00000086570	0.171223	0.464864	-1.44093	1.26192e-05	0.000132226	down	FAT2	FAT atypical cadherin 2 [Source:HGNC Symbol;Acc:HGNC:3596]	GO:0005886;GO:0007156;GO:0007155;GO:0005509;GO:0016020;GO:0016021;GO:0005634;GO:0030054;GO:0070062;GO:0005913;GO:0010631	-	KOG1219-Uncharacterized conserved protein, contains laminin, cadherin and EGF domains[T]
ENSG00000204539	1.25788	3.64244	-1.53391	1.16469e-08	2.49445e-07	down	CDSN	corneodesmosin [Source:HGNC Symbol;Acc:HGNC:1802]	GO:0005615;GO:0043589	-	-
ENSG00000264717	1.0561	2.93391	-1.47407	0.000166241	0.00124433	down	AC245041.1	-	-	-	-
ENSG00000104894	1.31081	3.59823	-1.45683	0.000434188	0.00282477	down	CD37	CD37 molecule [Source:HGNC Symbol;Acc:HGNC:1666]	GO:0016021;GO:0016020;GO:0005515;GO:0005887;GO:0070062;GO:0007166;GO:0001772	K06475-ko04640 Hematopoietic cell lineage	KOG3882-Tetraspanin family integral membrane protein[R]
ENSG00000117016	2.59303	5.37425	-1.05143	4.66645e-09	1.09108e-07	down	RIMS3	regulating synaptic membrane exocytosis 3 [Source:HGNC Symbol;Acc:HGNC:21292]	GO:0042391;GO:0044325;GO:0006810;GO:0030054;GO:0045202;GO:0048791;GO:0006887;GO:0048786;GO:0006836;GO:2000300;GO:0017156	-	KOG2060-Rab3 effector RIM1 and related proteins, contain PDZ and C2 domains[U]
ENSG00000146592	5.11212	2.15319	1.24744	9.43808e-06	0.00010209	up	CREB5	cAMP responsive element binding protein 5 [Source:HGNC Symbol;Acc:HGNC:16844]	GO:0043565;GO:0003700;GO:0006355;GO:0006351;GO:0003677;GO:0046872;GO:0005634;GO:0003676;GO:0045893;GO:0005515;GO:0070062;GO:0006366	K09047-ko04668 TNF signaling pathway;ko04024 cAMP signaling pathway;ko04022 cGMP - PKG signaling pathway;ko04151 PI3K-Akt signaling pathway;ko04152 AMPK signaling pathway;ko04911 Insulin secretion;ko04922 Glucagon signaling pathway;ko04915 Estrogen signaling pathway;ko04918 Thyroid hormone synthesis;ko04925 Aldosterone synthesis and secretion;ko04261 Adrenergic signaling in cardiomyocytes;ko04962…	KOG1414-Transcriptional activator FOSB/c-Fos and related bZIP transcription factors[K]
ENSG00000137809	0.035934	0.122499	-1.76934	0.00867953	0.0337169	down	ITGA11	integrin subunit alpha 11 [Source:HGNC Symbol;Acc:HGNC:6136]	GO:0007155;GO:0046872;GO:0016021;GO:0016020;GO:0007229;GO:0008305;GO:0005925;GO:0005886;GO:0030198;GO:0007160;GO:0007517;GO:0005518;GO:0001649;GO:0098639;GO:0033627;GO:0034681;GO:0038064;GO:0006929;GO:0038065	K06587-ko04151 PI3K-Akt signaling pathway;ko04512 ECM-receptor interaction;ko04810 Regulation of actin cytoskeleton;ko04510 Focal adhesion;ko05410 Hypertrophic cardiomyopathy (HCM);ko05412 Arrhythmogenic right ventricular cardiomyopathy (ARVC);ko05414 Dilated cardiomyopathy (DCM)	-
ENSG00000143061	24.9156	50.5463	-1.02055	1.65054e-20	1.69953e-18	down	IGSF3	immunoglobulin superfamily member 3 [Source:HGNC Symbol;Acc:HGNC:5950]	GO:0016021;GO:0016020;GO:0005886;GO:0003674;GO:0007166;GO:0009986;GO:0032808	-	-
ENSG00000105261	1.29394	0.203624	2.66779	0.00462578	0.0201639	up	OVOL3	ovo like zinc finger 3 [Source:HGNC Symbol;Acc:HGNC:14186]	GO:0006351;GO:0003700;GO:0005634;GO:0003676;GO:0006355;GO:0046872;GO:0006357;GO:0000981	-	-
ENSG00000002746	0.494757	1.12717	-1.18791	4.60959e-05	0.000407506	down	HECW1	HECT, C2 and WW domain containing E3 ubiquitin protein ligase 1 [Source:HGNC Symbol;Acc:HGNC:22195]	GO:0004842;GO:0016567;GO:0016740;GO:0005829;GO:0005737;GO:0090090;GO:0061630	-	KOG0940-Ubiquitin protein ligase RSP5/NEDD4[O]
ENSG00000141526	288.47	657.689	-1.18899	7.01446e-06	7.94033e-05	down	SLC16A3	solute carrier family 16 member 3 [Source:HGNC Symbol;Acc:HGNC:10924]	GO:0015718;GO:0015129;GO:0008028;GO:0005887;GO:0055085;GO:0016021;GO:0016020;GO:0035873;GO:0005515;GO:0005886;GO:0015293;GO:0031965;GO:0006810;GO:0003723;GO:0050900;GO:0006090;GO:0035879	K08180-ko05230 Central carbon metabolism in cancer	-
ENSG00000111012	5.90994	2.15721	1.45397	1.35393e-10	4.02744e-09	up	CYP27B1	cytochrome P450 family 27 subfamily B member 1 [Source:HGNC Symbol;Acc:HGNC:2606]	GO:0016705;GO:0005506;GO:0055114;GO:0020037;GO:0005739;GO:0042369;GO:0033280;GO:0006816;GO:0004498;GO:0016491;GO:0004497;GO:0046872;GO:0016020;GO:0031966;GO:0005737;GO:0032496;GO:0005741;GO:0008285;GO:0006766;GO:0010956;GO:0010980;GO:0030282;GO:0030308;GO:0030500;GO:0034341;GO:0036378;GO:0042359;GO:0043627;GO:0045618;GO:0046697;GO:0055074;GO:0070314;GO:0070564	K07438-ko00100 Steroid biosynthesis;ko05152 Tuberculosis	KOG0159-Cytochrome P450 CYP11/CYP12/CYP24/CYP27 subfamilies[Q]
ENSG00000145358	2.81021	12.0308	-2.09798	1.63403e-34	4.1763e-32	down	DDIT4L	DNA damage inducible transcript 4 like [Source:HGNC Symbol;Acc:HGNC:30555]	GO:0005515;GO:0009968;GO:0005737	-	-
ENSG00000184602	10.3452	27.858	-1.42914	1.73154e-10	5.03871e-09	down	SNN	stannin [Source:HGNC Symbol;Acc:HGNC:11149]	GO:0016021;GO:0009636;GO:0046872;GO:0005737;GO:0005739;GO:0016020;GO:0005741	-	-
ENSG00000163520	8.87371	18.4243	-1.054	5.94797e-07	8.81387e-06	down	FBLN2	fibulin 2 [Source:HGNC Symbol;Acc:HGNC:3601]	GO:0031012;GO:0005615;GO:0010811;GO:0050840;GO:0005576;GO:0005509;GO:0005578;GO:0070062;GO:1903561;GO:0005201	-	-
ENSG00000280987	98.0858	18.3891	2.4152	6.98099e-11	2.21612e-09	up	MATR3	matrin 3 [Source:NCBI gene;Acc:9782]	GO:0008270;GO:0005634;GO:0003676	-	-
ENSG00000158104	0.930878	0.0776883	3.58282	3.62833e-05	0.000331147	up	HPD	4-hydroxyphenylpyruvate dioxygenase [Source:HGNC Symbol;Acc:HGNC:5147]	GO:0005794;GO:0005789;GO:0005783;GO:0006572;GO:0000139;GO:0003868;GO:0055114;GO:0046872;GO:0009072;GO:0016701;GO:0016491;GO:0051213;GO:0005829;GO:0070062;GO:0006559	-	-
ENSG00000100344	4.58219	9.83809	-1.10234	4.36136e-11	1.42103e-09	down	PNPLA3	patatin like phospholipase domain containing 3 [Source:HGNC Symbol;Acc:HGNC:18590]	GO:0016787;GO:0006629;GO:0016042;GO:0008152;GO:0016746;GO:0016740;GO:0016021;GO:0016020;GO:0004623;GO:0004806;GO:0005737;GO:0005789;GO:0019432;GO:0036155;GO:0019433;GO:0055088;GO:0005811;GO:0004465;GO:0016411;GO:0051264;GO:0051265;GO:0036153	K13534-ko00561 Glycerolipid metabolism	KOG3773-Adiponutrin and related vesicular transport proteins; predicted alpha/beta hydrolase[U]
ENSG00000054392	2.36505	6.34966	-1.42481	5.39912e-13	2.30043e-11	down	HHAT	hedgehog acyltransferase [Source:HGNC Symbol;Acc:HGNC:18270]	GO:0005525;GO:0016746;GO:0005789;GO:0005783;GO:0016740;GO:0000166;GO:0016021;GO:0016020;GO:0007275;GO:0016409;GO:0007224;GO:0018345;GO:1903955;GO:0008374	-	KOG3860-Acyltransferase required for palmitoylation of Hedgehog (Hh) family of secreted signaling proteins[T]
ENSG00000160345	7.93158	15.9136	-1.00458	0.0013408	0.00724915	down	C9orf116	chromosome 9 open reading frame 116 [Source:HGNC Symbol;Acc:HGNC:28435]	GO:0005515	-	-
ENSG00000110195	49.9403	104.381	-1.06358	1.3413e-15	7.93345e-14	down	FOLR1	folate receptor 1 [Source:HGNC Symbol;Acc:HGNC:3791]	GO:0005576;GO:0005886;GO:0016021;GO:0016020;GO:0006810;GO:0005542;GO:0008517;GO:0015884;GO:0031225;GO:0031410;GO:0005768;GO:0005789;GO:0070062;GO:0005887;GO:0031362;GO:0016324;GO:0004872;GO:0009986;GO:0030136;GO:0006888;GO:0000139;GO:0030133;GO:0001947;GO:0048208;GO:0005634;GO:0012507;GO:0033116;GO:0017015;GO:0006898;GO:0060828;GO:0051870;GO:0031103;GO:0016323;GO:0008144;GO:0061626;GO:0061714;GO:…	K13649-ko04144 Endocytosis	-
ENSG00000182667	0.0001	0.272659	-11.4129	0.00175369	0.00904287	down	NTM	neurotrimin [Source:HGNC Symbol;Acc:HGNC:17941]	GO:0005515;GO:0005886;GO:0007155;GO:0016020;GO:0031225;GO:0005576;GO:0006501;GO:0008038	-	-
ENSG00000134874	2.06243	6.1947	-1.58669	5.81435e-11	1.86419e-09	down	DZIP1	DAZ interacting zinc finger protein 1 [Source:HGNC Symbol;Acc:HGNC:20908]	GO:0005515;GO:0005654;GO:0005829;GO:0046872;GO:0005737;GO:0005634;GO:0003676;GO:0007275;GO:0005815;GO:0030154;GO:0005856;GO:0007283;GO:0042995;GO:0005929;GO:0005814;GO:0043234;GO:0007281;GO:0060271;GO:0036064;GO:0097539;GO:0051220;GO:0045184;GO:0007224	-	-
ENSG00000143125	1.11995	0.0457323	4.61408	2.58418e-06	3.27363e-05	up	PROK1	prokineticin 1 [Source:HGNC Symbol;Acc:HGNC:18454]	GO:0005576;GO:0045765;GO:0008284;GO:0000187;GO:0008083;GO:0001664;GO:0001525;GO:0051781;GO:0007623	-	-
ENSG00000189431	0.567747	1.88513	-1.73134	9.80755e-06	0.000105589	down	RASSF10	Ras association domain family member 10 [Source:HGNC Symbol;Acc:HGNC:33984]	GO:0005829;GO:0007165;GO:0005737;GO:0005856;GO:0000922;GO:0005815	-	-
ENSG00000124467	0.116502	0.0001	10.1861	0.0109661	0.0407007	up	PSG8	pregnancy specific beta-1-glycoprotein 8 [Source:HGNC Symbol;Acc:HGNC:9525]	GO:0005576	-	-
ENSG00000107957	5.09303	13.0206	-1.3542	1.09244e-15	6.64691e-14	down	SH3PXD2A	SH3 and PX domains 2A [Source:HGNC Symbol;Acc:HGNC:23664]	GO:0072593;GO:0005515;GO:0043085;GO:0005737;GO:0030054;GO:0035091;GO:0042995;GO:0005829;GO:0016176;GO:0006801;GO:0055114;GO:0071800;GO:0002102;GO:0030198;GO:0072675	-	KOG4773-NADPH oxidase [C]
ENSG00000160781	2.80739	9.93483	-1.82326	6.78652e-17	4.82353e-15	down	PAQR6	progestin and adipoQ receptor family member 6 [Source:HGNC Symbol;Acc:HGNC:30132]	GO:0016021;GO:0016020;GO:0043401;GO:0005886;GO:0003707;GO:0005496;GO:0048545	-	KOG0748-Predicted membrane proteins, contain hemolysin III domain[RT]
ENSG00000168564	33.1102	15.807	1.06671	2.2296e-23	3.06103e-21	up	CDKN2AIP	CDKN2A interacting protein [Source:HGNC Symbol;Acc:HGNC:24325]	GO:0005634;GO:0005654;GO:0003723;GO:0006974;GO:0005515;GO:0030307;GO:0031647;GO:0005730;GO:0030308;GO:0002039;GO:0009967;GO:0001652	-	-
ENSG00000105707	0.31091	0.0593987	2.38799	0.00592041	0.0246883	up	HPN	hepsin [Source:HGNC Symbol;Acc:HGNC:5155]	GO:0004252;GO:0006508;GO:0008233;GO:0005886;GO:0071805;GO:0016787;GO:0005789;GO:0016020;GO:0016021;GO:0008236;GO:0005887;GO:0005515;GO:0070008;GO:0070062;GO:0010628;GO:0008360;GO:0043066;GO:0031965;GO:0016324;GO:0009986;GO:0005911;GO:0030307;GO:0050680;GO:0010719;GO:0015269;GO:0090103;GO:0043025;GO:0043923;GO:0010756;GO:0034769;GO:0048012;GO:0050910;GO:0097066;GO:0097195;GO:2000347;GO:2000611	K08665-ko05203 Viral carcinogenesis	KOG3627-Trypsin[E]
ENSG00000168671	0.0426073	0.428206	-3.32913	0.000745667	0.00443946	down	UGT3A2	UDP glycosyltransferase family 3 member A2 [Source:HGNC Symbol;Acc:HGNC:27266]	GO:0016758;GO:0008152;GO:0016757;GO:0016740;GO:0016021;GO:0016020;GO:0015020;GO:0043231;GO:0008194;GO:0071412	-	KOG1192-UDP-glucuronosyl and UDP-glucosyl transferase[GC]
ENSG00000136560	8.40049	17.9264	-1.09354	0.00358402	0.0164392	down	TANK	TRAF family member associated NFKB activator [Source:HGNC Symbol;Acc:HGNC:11562]	GO:0006508;GO:0005515;GO:0005829;GO:0046872;GO:0005737;GO:0006974;GO:0071347;GO:0071356;GO:0004843;GO:0031625;GO:0016032;GO:0007165;GO:0035666;GO:0043234;GO:0043124;GO:0071479;GO:1903003;GO:0035800;GO:2000158;GO:0007249	K12650-ko04622 RIG-I-like receptor signaling pathway	-
ENSG00000204396	2.08778	1.02089	1.03215	8.84554e-05	0.000716046	up	VWA7	von Willebrand factor A domain containing 7 [Source:HGNC Symbol;Acc:HGNC:13939]	GO:0005576;GO:0003674;GO:0008150;GO:0005575	-	KOG4475-FOG: Immunoglobin and related proteins[RP]
ENSG00000144810	15.7866	36.0147	-1.18989	7.00676e-18	5.46357e-16	down	COL8A1	collagen type VIII alpha 1 chain [Source:HGNC Symbol;Acc:HGNC:2215]	GO:0005615;GO:0050673;GO:0048593;GO:0010811;GO:0005581;GO:0005576;GO:0005515;GO:0007155;GO:0005578;GO:0005604;GO:0070062;GO:0030574;GO:0031012;GO:0030198;GO:0001525;GO:0005788;GO:0035987;GO:0005591	-	-
ENSG00000101282	0.0001	0.11296	-10.1416	0.00813765	0.0320145	down	RSPO4	R-spondin 4 [Source:HGNC Symbol;Acc:HGNC:16175]	GO:0005576;GO:0016055;GO:0050896;GO:0008201;GO:0030177;GO:0035878	-	KOG3525-Subtilisin-like proprotein convertase[O]
ENSG00000158106	2.65732	6.023	-1.18051	1.84213e-05	0.000183676	down	RHPN1	rhophilin Rho GTPase binding protein 1 [Source:HGNC Symbol;Acc:HGNC:19973]	GO:0005515;GO:0007165;GO:0005829	-	-
ENSG00000137745	9.67019	42.8694	-2.14833	3.23885e-49	1.73419e-46	down	MMP13	matrix metallopeptidase 13 [Source:HGNC Symbol;Acc:HGNC:7159]	GO:0051216;GO:0044267;GO:0030574;GO:0030282;GO:0022617;GO:0006508;GO:0003417;GO:0001958;GO:0008233;GO:0004222;GO:0005576;GO:0008270;GO:0005509;GO:0016787;GO:0046872;GO:0005578;GO:0008237;GO:0031012;GO:0004252;GO:0060349;GO:0005615;GO:0005518;GO:0005581	-	KOG1565-Gelatinase A and related matrix metalloproteases[OW]
ENSG00000189366	2.91445	1.31618	1.14687	0.00357644	0.0164185	up	ALG1L	ALG1, chitobiosyldiphosphodolichol beta-mannosyltransferase like [Source:HGNC Symbol;Acc:HGNC:33721]	GO:0016757;GO:0016740;GO:0000030;GO:0097502;GO:0005783;GO:0006486	-	KOG2941-Beta-1,4-mannosyltransferase[O]
ENSG00000165215	7.06154	3.52075	1.0041	1.34636e-05	0.00014025	up	CLDN3	claudin 3 [Source:HGNC Symbol;Acc:HGNC:2045]	GO:0016328;GO:0016327;GO:0005923;GO:0005737;GO:0045471;GO:0016338;GO:0003382;GO:0042802;GO:0005886;GO:0005198;GO:0016021;GO:0016020;GO:0030054;GO:0007165;GO:0070062;GO:0051291;GO:0001666;GO:0005887;GO:0004888;GO:0051260;GO:0070830	K06087-ko04514 Cell adhesion molecules (CAMs);ko04530 Tight junction;ko04670 Leukocyte transendothelial migration;ko05160 Hepatitis C	-
ENSG00000154734	53.3018	22.8842	1.21983	9.95833e-24	1.39096e-21	up	ADAMTS1	ADAM metallopeptidase with thrombospondin type 1 motif 1 [Source:HGNC Symbol;Acc:HGNC:217]	GO:0031410;GO:0005604;GO:0005578;GO:0060347;GO:0001822;GO:0001542;GO:0008201;GO:0004222;GO:0005576;GO:0006508;GO:0008233;GO:0016787;GO:0005829;GO:0046872;GO:0008270;GO:0008237;GO:0031012;GO:0008285;GO:0007229;GO:0016021;GO:0016020	-	KOG3538-Disintegrin metalloproteinases with thrombospondin repeats[O]
ENSG00000172361	3.46548	1.57984	1.13328	0.00172937	0.00895227	up	CFAP53	cilia and flagella associated protein 53 [Source:HGNC Symbol;Acc:HGNC:26530]	GO:0005515;GO:0007275;GO:0060271;GO:0042995;GO:0003341;GO:0005929;GO:0005575;GO:0007368;GO:0060287	-	-
ENSG00000006468	2.52781	5.81523	-1.20195	0.000313722	0.00214896	down	ETV1	ETS variant 1 [Source:HGNC Symbol;Acc:HGNC:3490]	GO:0045893;GO:0007638;GO:0007517;GO:0007411;GO:0005515;GO:0043565;GO:0006366;GO:0006355;GO:0006351;GO:0003700;GO:0003677;GO:0005634;GO:0000978;GO:0048935;GO:0001077;GO:0045944	K09431-ko05202 Transcriptional misregulation in cancers	KOG3806-Predicted transcription factor[K]
ENSG00000164125	0.990889	8.41232	-3.08571	6.90877e-72	7.39837e-69	down	FAM198B	family with sequence similarity 198 member B [Source:HGNC Symbol;Acc:HGNC:25312]	GO:0005794;GO:0016021;GO:0016020;GO:0000139	-	-
ENSG00000164120	0.603119	2.01315	-1.73894	4.32555e-05	0.000385579	down	HPGD	hydroxyprostaglandin dehydrogenase 15-(NAD) [Source:HGNC Symbol;Acc:HGNC:5154]	GO:0016323;GO:0005737;GO:0005615;GO:1904707;GO:0097070;GO:0070493;GO:0045471;GO:0043065;GO:0032496;GO:0032355;GO:0007565;GO:0006693;GO:0001822;GO:0042803;GO:0016404;GO:0051287;GO:0003824;GO:0070403;GO:0006631;GO:0005829;GO:0006629;GO:0055114;GO:0016491;GO:0005654;GO:0070062;GO:0045786;GO:0004957;GO:0007179;GO:0030728;GO:0019372;GO:2001300;GO:0007567	K00069-ko05202 Transcriptional misregulation in cancers	KOG4169-15-hydroxyprostaglandin dehydrogenase and related dehydrogenases[IR]
ENSG00000178623	2.20018	0.697743	1.65686	0.000649828	0.0039434	up	GPR35	G protein-coupled receptor 35 [Source:HGNC Symbol;Acc:HGNC:4492]	GO:0007165;GO:0004871;GO:0005886;GO:0007186;GO:0004930;GO:0016021;GO:0016020;GO:0005887;GO:0035025;GO:0051482;GO:0007204;GO:0070098;GO:1901386;GO:0016494;GO:1904456;GO:0007010	K04276-ko04080 Neuroactive ligand-receptor interaction	-
ENSG00000099984	1.43503	2.89787	-1.01391	0.00866774	0.0336874	down	GSTT2	glutathione S-transferase theta 2 (gene/pseudogene) [Source:HGNC Symbol;Acc:HGNC:4642]	-	K00799-ko00480 Glutathione metabolism;ko00980 Metabolism of xenobiotics by cytochrome P450;ko00982 Drug metabolism - cytochrome P450;ko05204 Chemical carcinogenesis;ko01524 Platinum drug resistance	KOG0867-Glutathione S-transferase[O]
ENSG00000177992	0.189938	0.0448817	2.08133	0.00457922	0.0200261	up	SPATA31E1	SPATA31 subfamily E member 1 [Source:HGNC Symbol;Acc:HGNC:26672]	GO:0016021;GO:0016020;GO:0030154;GO:0007283	-	-
ENSG00000131650	0.863295	2.30393	-1.41617	0.000411467	0.00269992	down	KREMEN2	kringle containing transmembrane protein 2 [Source:HGNC Symbol;Acc:HGNC:18797]	GO:0060173;GO:0030279;GO:0016021;GO:0016020;GO:0016055;GO:0005886;GO:0090090;GO:0031901;GO:0007154	-	KOG4157-beta-1,6-N-acetylglucosaminyltransferase, contains WSC domain[GO]
ENSG00000073756	0.113474	0.333978	-1.55739	0.00903163	0.034832	down	PTGS2	prostaglandin-endoperoxide synthase 2 [Source:HGNC Symbol;Acc:HGNC:9605]	GO:0055114;GO:0006954;GO:0020037;GO:0008217;GO:0098869;GO:0006979;GO:0004601;GO:0004666;GO:0001516;GO:0019371;GO:0043234;GO:0043005;GO:0005901;GO:0005737;GO:1902219;GO:0090362;GO:0090336;GO:0090271;GO:0090050;GO:0071636;GO:0071498;GO:0071471;GO:0071318;GO:0071260;GO:0070542;GO:0051968;GO:0051926;GO:0051384;GO:0050873;GO:0048661;GO:0046697;GO:0045987;GO:0045986;GO:0045907;GO:0045786;GO:0045429;GO:…	K11987-ko00590 Arachidonic acid metabolism;ko04370 VEGF signaling pathway;ko04064 NF-kappa B signaling pathway;ko04668 TNF signaling pathway;ko04923 Regulation of lipolysis in adipocyte;ko04913 Ovarian Steroidogenesis;ko04921 Oxytocin signaling pathway;ko04726 Serotonergic synapse;ko04723 Retrograde endocannabinoid signaling;ko05200 Pathways in cancer;ko05206 MicroRNAs in cancer;ko05204 Chemical …	KOG2408-Peroxidase/oxygenase[R]
ENSG00000283439	0.142934	0.0001	10.4811	0.000299927	0.00206947	up	AC113189.6	-	GO:0016021;GO:0016020	-	-
ENSG00000187715	0.123565	0.0001	10.2711	1.42762e-05	0.000147283	up	KBTBD12	kelch repeat and BTB domain containing 12 [Source:HGNC Symbol;Acc:HGNC:25731]	GO:0016567;GO:0004842;GO:0031463	-	KOG4441-Proteins containing BTB/POZ and Kelch domains, involved in regulatory/signal transduction processes[TR]
ENSG00000185972	0.323368	1.93185	-2.57873	1.67192e-07	2.8359e-06	down	CCIN	calicin [Source:HGNC Symbol;Acc:HGNC:1568]	GO:0005737;GO:0005634;GO:0007275;GO:0030154;GO:0005856;GO:0007283;GO:0004842;GO:0031463;GO:0042787;GO:0015629;GO:0033150;GO:0003779	-	KOG4441-Proteins containing BTB/POZ and Kelch domains, involved in regulatory/signal transduction processes[TR]
ENSG00000183484	1.07737	7.34125	-2.76851	4.95782e-14	2.50432e-12	down	GPR132	G protein-coupled receptor 132 [Source:HGNC Symbol;Acc:HGNC:17482]	GO:0010972;GO:0000082;GO:0007165;GO:0004871;GO:0005886;GO:0007186;GO:0004930;GO:0016021;GO:0016020	-	-
ENSG00000137880	21.8201	46.5299	-1.0925	2.82378e-08	5.57229e-07	down	GCHFR	GTP cyclohydrolase I feedback regulator [Source:HGNC Symbol;Acc:HGNC:4194]	GO:0043234;GO:0051291;GO:0043105;GO:0006461;GO:0044549;GO:0030742;GO:0019899;GO:0016597;GO:0004857;GO:0042470;GO:0005829;GO:0005654;GO:0016020;GO:0005737;GO:0005634;GO:0030425;GO:0005515;GO:0009890;GO:0031965;GO:0050999;GO:0006809;GO:0042133;GO:0016787	-	-
ENSG00000162496	1.85249	6.69948	-1.85458	1.34231e-06	1.83191e-05	down	DHRS3	dehydrogenase/reductase 3 [Source:HGNC Symbol;Acc:HGNC:17693]	GO:0060411;GO:0060349;GO:0060021;GO:0048387;GO:0030278;GO:0003151;GO:0001523;GO:0004745;GO:0055114;GO:0016491;GO:0016021;GO:0016020;GO:0042572;GO:0005789;GO:0007601;GO:0009055;GO:0000166;GO:0052650;GO:0042622	K11146-ko00830 Retinol metabolism	KOG1201-Hydroxysteroid 17-beta dehydrogenase 11[Q]
ENSG00000162493	0.870622	2.85393	-1.71283	8.70634e-05	0.000707743	down	PDPN	podoplanin [Source:HGNC Symbol;Acc:HGNC:29602]	GO:0030175;GO:0030027;GO:0009897;GO:0005886;GO:0001726;GO:2000045;GO:0051272;GO:0048286;GO:0030324;GO:0016337;GO:0008283;GO:0007165;GO:0006693;GO:0001946;GO:0000902;GO:0016021;GO:0016020;GO:0007275;GO:0042995;GO:0005515;GO:0005887;GO:0005102;GO:0008360;GO:0030168;GO:0031528;GO:0032587;GO:0031527;GO:0031258	-	-
ENSG00000162490	0.169322	1.24494	-2.87824	3.97701e-16	2.57592e-14	down	DRAXIN	dorsal inhibitory axon guidance protein [Source:HGNC Symbol;Acc:HGNC:25054]	GO:0005576;GO:0090090;GO:0043524;GO:0030900;GO:0030517;GO:0021528;GO:0021516;GO:0007411;GO:0005515;GO:0007275;GO:0016055	-	-
ENSG00000115738	18.4896	5.96953	1.63102	0.000417125	0.00273146	up	ID2	inhibitor of DNA binding 2, HLH protein [Source:HGNC Symbol;Acc:HGNC:5361]	GO:0048511;GO:0045892;GO:0005515;GO:0006355;GO:0006351;GO:0046983;GO:0005737;GO:0005634;GO:0007275;GO:0045893;GO:0010628;GO:0005829;GO:0044325;GO:0010629;GO:0043234;GO:0032922;GO:0045665;GO:0019216;GO:0048661;GO:0042752;GO:0090398;GO:0043153;GO:0071158;GO:0048557;GO:0045475;GO:0048663;GO:0033598;GO:2000045;GO:0043433;GO:0045777;GO:0060749;GO:0061030;GO:0061031;GO:0071931;GO:2000178	K17693-ko04350 TGF-beta signaling pathway;ko04390 Hippo signaling pathway;ko04550 Signaling pathways regulating pluripotency of stem cells;ko05202 Transcriptional misregulation in cancers	-
ENSG00000186998	1.66018	3.86061	-1.21749	0.00286883	0.0137108	down	EMID1	EMI domain containing 1 [Source:HGNC Symbol;Acc:HGNC:18036]	GO:0005794;GO:0005783;GO:0005578;GO:0005581;GO:0005576	-	-
ENSG00000186188	1.57349	0.729573	1.10885	0.00042044	0.00274869	up	FFAR4	free fatty acid receptor 4 [Source:HGNC Symbol;Acc:HGNC:19061]	GO:0007165;GO:0004871;GO:0005886;GO:0007186;GO:0004930;GO:0016021;GO:0016020;GO:0008289;GO:0005887;GO:0050728;GO:0043066;GO:0070374;GO:0005504;GO:0050710;GO:0008527;GO:0010827;GO:0046879;GO:0030139;GO:0045444	-	KOG3656-FOG: 7 transmembrane receptor[R]
ENSG00000153822	0.2769	1.20313	-2.11936	1.59978e-09	4.105e-08	down	KCNJ16	potassium voltage-gated channel subfamily J member 16 [Source:HGNC Symbol;Acc:HGNC:6262]	GO:0071805;GO:0005242;GO:0006813;GO:0098655;GO:0016020;GO:0034765;GO:0005886;GO:0006811;GO:0005244;GO:0016021;GO:0006810;GO:0005887;GO:0016323;GO:0010107;GO:0008076;GO:0015467	K05009-ko04971 Gastric acid secretion	KOG3827-Inward rectifier K+ channel[P]
ENSG00000145244	0.551232	0.125956	2.12974	7.67384e-06	8.59588e-05	up	CORIN	corin, serine peptidase [Source:HGNC Symbol;Acc:HGNC:19012]	GO:0009986;GO:0035813;GO:0016486;GO:0008217;GO:0007565;GO:0003050;GO:0004252;GO:0016604;GO:0005576;GO:0006508;GO:0008233;GO:0015629;GO:0005886;GO:0016787;GO:0016020;GO:0016021;GO:0008236;GO:1903779	-	KOG3577-Smoothened and related G-protein-coupled receptors[T]
ENSG00000159761	1.15524	3.12302	-1.43475	0.00315732	0.0148466	down	C16orf86	chromosome 16 open reading frame 86 [Source:HGNC Symbol;Acc:HGNC:33755]	-	-	-
ENSG00000174501	2.66817	0.961518	1.47247	7.0048e-06	7.93498e-05	up	ANKRD36C	ankyrin repeat domain 36C [Source:HGNC Symbol;Acc:HGNC:32946]	GO:0065009;GO:0008200	-	KOG0504-FOG: Ankyrin repeat[R]
ENSG00000072182	0.423968	0.0551477	2.94258	0.000684289	0.00411521	up	ASIC4	acid sensing ion channel subunit family member 4 [Source:HGNC Symbol;Acc:HGNC:21263]	GO:0035725;GO:0006814;GO:0006811;GO:0034220;GO:0016020;GO:0016021;GO:0006810;GO:0005272;GO:0005887;GO:0005216;GO:0015081	K04831-ko04750 Inflammatory mediator regulation of TRP channels	KOG4294-Non voltage-gated ion channels (DEG/ENaC family)[PT]
ENSG00000116729	19.2249	40.3033	-1.06792	3.25812e-21	3.6598e-19	down	WLS	wntless Wnt ligand secretion mediator [Source:HGNC Symbol;Acc:HGNC:30238]	GO:0032839;GO:0032590;GO:0031410;GO:0005794;GO:0090263;GO:0031017;GO:0030902;GO:0030901;GO:0016055;GO:0009948;GO:0001707;GO:0031852;GO:0017147;GO:0004871;GO:0005515;GO:0005886;GO:0005789;GO:0005783;GO:0016021;GO:0016020;GO:0000139;GO:0007275;GO:0031901;GO:0030659;GO:0005768;GO:0043123;GO:0030666;GO:0070062;GO:0005769;GO:0005802;GO:0006886;GO:0030177;GO:0061355;GO:0061357	-	-
ENSG00000241935	0.696602	3.48069	-2.32097	1.06288e-12	4.40025e-11	down	HOGA1	4-hydroxy-2-oxoglutarate aldolase 1 [Source:HGNC Symbol;Acc:HGNC:25155]	GO:0008700;GO:0005739;GO:0008152;GO:0016829;GO:0003824;GO:0070062;GO:0005759;GO:0046487;GO:0042803;GO:0019470;GO:0009436;GO:0033609;GO:0042866;GO:0016021;GO:0016020	K18123-ko00630 Glyoxylate and dicarboxylate metabolism;ko00330 Arginine and proline metabolism	-
ENSG00000243137	12.2022	1.64412	2.89175	8.70034e-22	1.04294e-19	up	PSG4	pregnancy specific beta-1-glycoprotein 4 [Source:HGNC Symbol;Acc:HGNC:9521]	GO:0005576;GO:0070062;GO:0007565	-	-
ENSG00000243130	0.273987	0.0168397	4.02417	0.00529694	0.022533	up	PSG11	pregnancy specific beta-1-glycoprotein 11 [Source:HGNC Symbol;Acc:HGNC:9516]	GO:0005576;GO:0007565	-	-
ENSG00000189410	0.796043	0.193924	2.03735	1.59997e-06	2.13104e-05	up	SH2D5	SH2 domain containing 5 [Source:HGNC Symbol;Acc:HGNC:28819]	GO:0005886;GO:0016020;GO:0030054;GO:0045202;GO:0045211;GO:0014069	-	-
ENSG00000183793	75.594	36.1647	1.06369	4.46868e-05	0.000396358	up	NPIPA5	nuclear pore complex interacting protein family member A5 [Source:HGNC Symbol;Acc:HGNC:41980]	GO:0005654	-	-
ENSG00000184361	0.586134	0.147971	1.98592	0.00622639	0.0257504	up	SPATA32	spermatogenesis associated 32 [Source:HGNC Symbol;Acc:HGNC:26349]	GO:0048471;GO:0007283;GO:0003779	-	-
ENSG00000184368	0.584391	2.70275	-2.20942	1.60751e-13	7.5281e-12	down	MAP7D2	MAP7 domain containing 2 [Source:HGNC Symbol;Acc:HGNC:25899]	GO:0000226;GO:0015630;GO:0005198	-	-
ENSG00000152475	1.99438	5.64271	-1.50045	1.87636e-09	4.74646e-08	down	ZNF837	zinc finger protein 837 [Source:HGNC Symbol;Acc:HGNC:25164]	GO:0006355;GO:0006351;GO:0003677;GO:0046872;GO:0005634;GO:0003676	-	KOG1721-FOG: Zn-finger[R]
ENSG00000168237	2.75808	6.55315	-1.24853	0.00737393	0.0295749	down	GLYCTK	glycerate kinase [Source:HGNC Symbol;Acc:HGNC:24247]	GO:0005829;GO:0005794;GO:0005515;GO:0005739;GO:0016310;GO:0016301;GO:0016740;GO:0005524;GO:0000166;GO:0005737;GO:0006468;GO:0061624;GO:0008887	K11529-ko01200 Carbon metabolism;ko00030 Pentose phosphate pathway;ko00630 Glyoxylate and dicarboxylate metabolism;ko00680 Methane metabolism;ko00561 Glycerolipid metabolism;ko00260 Glycine, serine and threonine metabolism	KOG3935-Predicted glycerate kinase[G]
ENSG00000162576	3.07996	10.3827	-1.7532	5.40742e-12	2.02942e-10	down	MXRA8	matrix remodeling associated 8 [Source:HGNC Symbol;Acc:HGNC:7542]	GO:0016021;GO:0016020;GO:0003674;GO:0070062;GO:0044267;GO:0009986;GO:0005788;GO:0043687;GO:0060857	-	-
ENSG00000272514	0.545858	1.8782	-1.78275	0.00260825	0.0126308	down	CFAP206	cilia and flagella associated protein 206 [Source:HGNC Symbol;Acc:HGNC:21405]	GO:0005515;GO:0031514;GO:0005737;GO:0005856;GO:0042995;GO:0005929;GO:0030030;GO:0003341;GO:0035082;GO:0001534;GO:0097649	-	-
ENSG00000137941	0.260849	0.608275	-1.22151	0.0129247	0.0461766	down	TTLL7	tubulin tyrosine ligase like 7 [Source:HGNC Symbol;Acc:HGNC:26242]	GO:0018095;GO:0070740;GO:0016874;GO:0006464;GO:0005524;GO:0000166;GO:0005737;GO:0007275;GO:0007399;GO:0030154;GO:0005856;GO:0005874;GO:0030425;GO:0042995;GO:0005929;GO:0005829;GO:0043204;GO:0043014;GO:0048487	-	KOG2158-Tubulin-tyrosine ligase-related protein[O]
ENSG00000050405	37.7459	14.0748	1.42321	2.25826e-11	7.78422e-10	up	LIMA1	LIM domain and actin binding 1 [Source:HGNC Symbol;Acc:HGNC:24636]	GO:0051015;GO:0046872;GO:0008270;GO:0051017;GO:0030835;GO:0005515;GO:0003779;GO:0005737;GO:0030054;GO:0005856;GO:0005925;GO:0045296;GO:0032154;GO:0003785;GO:0001725;GO:0031529;GO:0015629;GO:0005903	-	-
ENSG00000122375	0.0001	0.133841	-10.3863	0.0105702	0.0395133	down	OPN4	opsin 4 [Source:HGNC Symbol;Acc:HGNC:14449]	GO:0048511;GO:0007165;GO:0004871;GO:0005886;GO:0007601;GO:0007186;GO:0004930;GO:0016021;GO:0016020;GO:0050896;GO:0009881;GO:0018298;GO:0007602;GO:0042752;GO:0097381;GO:0008020;GO:0005502;GO:0016056	-	KOG3656-FOG: 7 transmembrane receptor[R]
ENSG00000165507	0.707041	1.85502	-1.39157	0.000588292	0.00364152	down	C10orf10	chromosome 10 open reading frame 10 [Source:HGNC Symbol;Acc:HGNC:23355]	GO:0005739;GO:0005737	-	-
ENSG00000140044	23.9515	54.634	-1.18968	1.73001e-07	2.92518e-06	down	JDP2	Jun dimerization protein 2 [Source:HGNC Symbol;Acc:HGNC:17546]	GO:0005515;GO:0043565;GO:0006355;GO:0006351;GO:0003700;GO:0003677;GO:0006357;GO:0005634;GO:0031063;GO:0045599;GO:0031065;GO:0000122;GO:0046982;GO:0003690;GO:0003682;GO:0001078;GO:0000978	-	KOG1414-Transcriptional activator FOSB/c-Fos and related bZIP transcription factors[K]
ENSG00000198625	5.01029	1.67699	1.57902	1.6776e-07	2.84254e-06	up	MDM4	MDM4, p53 regulator [Source:HGNC Symbol;Acc:HGNC:6974]	GO:0005515;GO:0008270;GO:0016567;GO:0005634;GO:0043066;GO:0046872;GO:0071157;GO:0000122;GO:0016579;GO:0006977;GO:0005654;GO:0008283;GO:0050821;GO:0019899;GO:1901796;GO:0008285;GO:0006461;GO:0042177;GO:0061630;GO:0030330;GO:0045023;GO:0071456	K10127-ko04115 p53 signaling pathway;ko05206 MicroRNAs in cancer	-
ENSG00000100600	105.447	273.334	-1.37415	1.59647e-51	9.1586e-49	down	LGMN	legumain [Source:HGNC Symbol;Acc:HGNC:9472]	GO:0006508;GO:0008234;GO:0008233;GO:0016787;GO:0005764;GO:0070062;GO:0019886;GO:0002224;GO:0043202;GO:0042359;GO:0004197;GO:0051603;GO:0003014;GO:0036021;GO:0043524;GO:0032801;GO:0006624;GO:1901185;GO:0045177;GO:0005770;GO:0040015;GO:0010447	K01369-ko04142 Lysosome;ko04612 Antigen processing and presentation	KOG1348-Asparaginyl peptidases[O]
ENSG00000134339	0.949232	0.0001	13.2125	2.83844e-06	3.55093e-05	up	SAA2	serum amyloid A2 [Source:HGNC Symbol;Acc:HGNC:10514]	GO:0005576;GO:0005615;GO:0042056;GO:0050918;GO:0060326;GO:0070062;GO:0006953;GO:0034364	-	-
ENSG00000198156	2.56994	1.25203	1.03747	7.7414e-05	0.000637039	up	NPIPB6	nuclear pore complex interacting protein family member B6 [Source:HGNC Symbol;Acc:HGNC:37454]	GO:0005654	-	-
ENSG00000120437	41.3493	85.5749	-1.04932	1.22316e-10	3.67335e-09	down	ACAT2	acetyl-CoA acetyltransferase 2 [Source:HGNC Symbol;Acc:HGNC:94]	GO:0005515;GO:0008152;GO:0016746;GO:0003824;GO:0016740;GO:0005829;GO:0005730;GO:0005634;GO:0005737;GO:0016747;GO:0005739;GO:0070062;GO:0006629;GO:0006695;GO:0003985;GO:0006635	K00626-ko01200 Carbon metabolism;ko01212 Fatty acid metabolism;ko00620 Pyruvate metabolism;ko00630 Glyoxylate and dicarboxylate metabolism;ko00640 Propanoate metabolism;ko00650 Butanoate metabolism;ko00720 Carbon fixation pathways in prokaryotes;ko00071 Fatty acid degradation;ko00072 Synthesis and degradation of ketone bodies;ko00280 Valine, leucine and isoleucine degradation;ko00310 Lysine degra…	KOG1391-Acetyl-CoA acetyltransferase[I]
ENSG00000183134	0.65344	0.264895	1.30264	0.012332	0.0444245	up	PTGDR2	prostaglandin D2 receptor 2 [Source:HGNC Symbol;Acc:HGNC:4502]	GO:2000255;GO:0045745;GO:0019722;GO:0007193;GO:0006935;GO:0004958;GO:0004956;GO:0004930;GO:0001785;GO:0007165;GO:0004871;GO:0005886;GO:0005622;GO:0007186;GO:0016021;GO:0016020;GO:0005887;GO:0043005;GO:0006955;GO:0007268;GO:0007218;GO:0042923;GO:0007187	-	-
ENSG00000038295	0.683946	2.84638	-2.05717	6.97033e-21	7.41486e-19	down	TLL1	tolloid like 1 [Source:HGNC Symbol;Acc:HGNC:11843]	GO:0005576;GO:0006508;GO:0008233;GO:0005509;GO:0016787;GO:0046872;GO:0008270;GO:0007275;GO:0030154;GO:0004222;GO:0008237;GO:0004252;GO:0001501;GO:0022617;GO:0016021;GO:0016020	-	KOG3714-Meprin A metalloprotease[O]
ENSG00000163565	30.069	14.7915	1.0235	7.60512e-06	8.53676e-05	up	IFI16	interferon gamma inducible protein 16 [Source:HGNC Symbol;Acc:HGNC:5395]	GO:0005515;GO:0006355;GO:0006351;GO:0003677;GO:0005829;GO:0005730;GO:0005634;GO:0016020;GO:0005737;GO:0003723;GO:0006915;GO:0002376;GO:0006954;GO:0045087;GO:0006914;GO:0051607;GO:0000978;GO:0001047;GO:0001078;GO:0000122;GO:0045944;GO:0001819;GO:0008283;GO:0045071;GO:0045824;GO:0003690;GO:0008134;GO:0045892;GO:0010506;GO:0030097;GO:0032481;GO:0002218;GO:0032731;GO:0071479;GO:0042149;GO:0072332;GO:…	-	-
ENSG00000187595	0.886977	0.246423	1.84776	0.000199942	0.00145985	up	ZNF385C	zinc finger protein 385C [Source:HGNC Symbol;Acc:HGNC:33722]	GO:0046872;GO:0008270;GO:0003676	-	-
ENSG00000141295	20.3718	62.2882	-1.61238	2.01364e-12	8.08628e-11	down	SCRN2	secernin 2 [Source:HGNC Symbol;Acc:HGNC:30381]	GO:0006508;GO:0005515;GO:0016805;GO:0003674;GO:0008150;GO:0070062;GO:0006887	-	-
ENSG00000242221	2.18008	0.0001	14.4121	4.09349e-11	1.33646e-09	up	PSG2	pregnancy specific beta-1-glycoprotein 2 [Source:HGNC Symbol;Acc:HGNC:9519]	GO:0005576;GO:0003674;GO:0005575;GO:0007565;GO:0016477	-	-
ENSG00000101074	0.0001	0.550519	-12.4266	5.19611e-05	0.000451651	down	R3HDML	R3H domain containing like [Source:HGNC Symbol;Acc:HGNC:16249]	GO:0005576;GO:0030414;GO:0010466	-	KOG3017-Defense-related protein containing SCP domain[S]
ENSG00000100299	21.3886	65.7217	-1.61953	7.7479e-42	2.89429e-39	down	ARSA	arylsulfatase A [Source:HGNC Symbol;Acc:HGNC:713]	GO:0008152;GO:0003824;GO:0008484;GO:0031232;GO:0016021;GO:0005886;GO:0005764;GO:0005768;GO:0005737;GO:0005615;GO:0001669;GO:0051597;GO:0045471;GO:0043627;GO:0009268;GO:0007584;GO:0007417;GO:0007339;GO:0004065;GO:0006914;GO:0005515;GO:0016787;GO:0046872;GO:0005509;GO:0005576;GO:0006687;GO:0070062;GO:0043312;GO:0043202;GO:0035578;GO:0005788;GO:0043687;GO:0004098	-	-
ENSG00000100292	116.671	18.3751	2.66663	6.84536e-93	1.57081e-89	up	HMOX1	heme oxygenase 1 [Source:HGNC Symbol;Acc:HGNC:5013]	GO:0055114;GO:0046872;GO:0004392;GO:0006788;GO:0005901;GO:0005829;GO:0005783;GO:0005730;GO:0005634;GO:1904706;GO:1904036;GO:0097755;GO:0097421;GO:0072719;GO:0071276;GO:0071243;GO:0051090;GO:0048662;GO:0045766;GO:0043627;GO:0043619;GO:0043524;GO:0043433;GO:0043392;GO:0043305;GO:0043065;GO:0042542;GO:0042168;GO:0042167;GO:0035556;GO:0034395;GO:0032764;GO:0031670;GO:0016242;GO:0016239;GO:0010656;GO:…	K00510-ko00860 Porphyrin and chlorophyll metabolism;ko04978 Mineral absorption	KOG4480-Heme oxygenase[P]
ENSG00000130005	22.0369	71.337	-1.69473	2.54686e-32	5.84431e-30	down	GAMT	guanidinoacetate N-methyltransferase [Source:HGNC Symbol;Acc:HGNC:4136]	GO:0032259;GO:0016740;GO:0008168;GO:0005634;GO:0005737;GO:0005829;GO:0070062;GO:0006936;GO:0006600;GO:0006601;GO:0030731;GO:0046498;GO:0046500;GO:0040014;GO:0009887;GO:0007283	K00542-ko00260 Glycine, serine and threonine metabolism;ko00330 Arginine and proline metabolism	KOG1709-Guanidinoacetate methyltransferase and related proteins[E]
ENSG00000140450	20.7684	10.0751	1.0436	1.67718e-22	2.13814e-20	up	ARRDC4	arrestin domain containing 4 [Source:HGNC Symbol;Acc:HGNC:28087]	GO:0005515;GO:0005886;GO:0016020;GO:0031410;GO:0005768;GO:0005769;GO:0051443	-	KOG3780-Thioredoxin binding protein TBP-2/VDUP1[R]
ENSG00000183691	2.7919	1.00036	1.48073	6.524e-07	9.59151e-06	up	NOG	noggin [Source:HGNC Symbol;Acc:HGNC:7866]	GO:0005615;GO:2001234;GO:1905006;GO:0090193;GO:0090190;GO:0071773;GO:0061626;GO:0061384;GO:0061312;GO:0061053;GO:0061037;GO:0060676;GO:0060513;GO:0060425;GO:0060412;GO:0060394;GO:0060325;GO:0060044;GO:0055009;GO:0050679;GO:0048762;GO:0048712;GO:0048646;GO:0048570;GO:0048318;GO:0045944;GO:0042060;GO:0030514;GO:0030510;GO:0030509;GO:0021983;GO:0021915;GO:0021510;GO:0010629;GO:0010628;GO:0008045;GO:…	K04658-ko04350 TGF-beta signaling pathway	-
ENSG00000104899	104.15	20.2968	2.35933	3.54709e-58	2.37404e-55	up	AMH	anti-Mullerian hormone [Source:HGNC Symbol;Acc:HGNC:464]	GO:0005615;GO:2000355;GO:0051092;GO:0042493;GO:0014070;GO:0007568;GO:0001655;GO:0001546;GO:0005160;GO:0005576;GO:0008083;GO:0030154;GO:0010628;GO:0007506;GO:0007548;GO:0005102;GO:0007267;GO:0030509;GO:0005179;GO:0001880;GO:0007530;GO:0008406	K04665-ko04350 TGF-beta signaling pathway;ko04390 Hippo signaling pathway;ko04024 cAMP signaling pathway;ko04060 Cytokine-cytokine receptor interaction	KOG3900-Transforming growth factor beta, bone morphogenetic protein and related proteins[T]
ENSG00000197653	0.327732	0.040291	3.02399	8.55207e-13	3.57739e-11	up	DNAH10	dynein axonemal heavy chain 10 [Source:HGNC Symbol;Acc:HGNC:2941]	GO:0003777;GO:0005524;GO:0007018;GO:0016887;GO:0030286;GO:0016021;GO:0016020;GO:0005930;GO:0000166;GO:0005737;GO:0005856;GO:0005874;GO:0003774;GO:0042995;GO:0005929	K10408-ko05016 Huntington's disease	KOG3595-Dyneins, heavy chain[Z]
ENSG00000169302	0.23502	3.32498	-3.82249	2.08475e-25	3.21993e-23	down	STK32A	serine/threonine kinase 32A [Source:HGNC Symbol;Acc:HGNC:28317]	GO:0005886;GO:0016310;GO:0016301;GO:0016740;GO:0006468;GO:0005524;GO:0004674;GO:0000166;GO:0004672;GO:0046872;GO:0016020;GO:0005622;GO:0035556;GO:0018105	-	KOG0598-Ribosomal protein S6 kinase and related proteins[RT]
ENSG00000113196	1.82764	0.6121	1.57815	0.000890173	0.00514453	up	HAND1	heart and neural crest derivatives expressed 1 [Source:HGNC Symbol;Acc:HGNC:4807]	GO:0005730;GO:0005654;GO:0005634;GO:0061371;GO:0060707;GO:0060536;GO:0060485;GO:0055010;GO:0045944;GO:0045893;GO:0043433;GO:0042475;GO:0035050;GO:0030154;GO:0007507;GO:0003144;GO:0001947;GO:0001707;GO:0001701;GO:0001525;GO:0000122;GO:0046982;GO:0043565;GO:0043425;GO:0042803;GO:0042802;GO:0019899;GO:0008134;GO:0003713;GO:0003677;GO:0006355;GO:0006351;GO:0046983;GO:0007275;GO:0000978;GO:0001078;GO:…	K09071-ko04550 Signaling pathways regulating pluripotency of stem cells	KOG4029-Transcription factor HAND2/Transcription factor TAL1/TAL2/LYL1[K]
ENSG00000175785	7.3685	3.03742	1.27853	9.0347e-07	1.28771e-05	up	PRIMA1	proline rich membrane anchor 1 [Source:HGNC Symbol;Acc:HGNC:18319]	GO:0005886;GO:0016021;GO:0016020;GO:0030054;GO:0045202;GO:0042135	-	-
ENSG00000082684	0.0224657	0.677036	-4.91344	8.41711e-07	1.21042e-05	down	SEMA5B	semaphorin 5B [Source:HGNC Symbol;Acc:HGNC:10737]	GO:0016021;GO:0016020;GO:0007275;GO:0007399;GO:0030154;GO:1990138;GO:0097485;GO:0050908;GO:0048675	K06841-ko04360 Axon guidance	KOG3611-Semaphorins[T]
ENSG00000205853	2.75195	0.743647	1.88776	0.00142021	0.0076195	up	RFPL3S	RFPL3 antisense [Source:HGNC Symbol;Acc:HGNC:9981]	-	-	-
ENSG00000176697	17.3344	6.57159	1.39933	1.15215e-37	3.7014e-35	up	BDNF	brain derived neurotrophic factor [Source:HGNC Symbol;Acc:HGNC:1033]	GO:0005576;GO:0008083;GO:0005102;GO:0005739;GO:0016607;GO:0005737;GO:0048471;GO:0007267;GO:0031410;GO:0007399;GO:0051965;GO:0007411;GO:0043524;GO:0007416;GO:0005169;GO:0010832;GO:0031547;GO:0031550;GO:0048668;GO:0048672;GO:1900122;GO:2000008	K04355-ko04010 MAPK signaling pathway;ko04024 cAMP signaling pathway;ko04722 Neurotrophin signaling pathway;ko05016 Huntington's disease;ko05030 Cocaine addiction;ko05034 Alcoholism	-
ENSG00000103740	0.230824	1.21762	-2.39919	0.00197302	0.00999136	down	ACSBG1	acyl-CoA synthetase bubblegum family member 1 [Source:HGNC Symbol;Acc:HGNC:29567]	GO:0051384;GO:0016874;GO:0006631;GO:0008152;GO:0006629;GO:0003824;GO:0043231;GO:0005783;GO:0005524;GO:0000166;GO:0005737;GO:0031410;GO:0005829;GO:0035338;GO:0004467;GO:0102391;GO:0000038;GO:0001676;GO:0031957;GO:0042552	K15013-ko01212 Fatty acid metabolism;ko00061 Fatty acid biosynthesis;ko00071 Fatty acid degradation;ko04920 Adipocytokine signaling pathway;ko03320 PPAR signaling pathway	KOG1256-Long-chain acyl-CoA synthetases (AMP-forming)[I]
ENSG00000184343	0.0365207	0.316495	-3.1154	0.00914905	0.0351583	down	SRPK3	SRSF protein kinase 3 [Source:HGNC Symbol;Acc:HGNC:11402]	GO:0006468;GO:0005524;GO:0004672;GO:0005515;GO:0016310;GO:0016301;GO:0016740;GO:0004674;GO:0000166;GO:0007275;GO:0030154;GO:0005634;GO:0005737;GO:0035556;GO:0005575;GO:0007517;GO:0000245;GO:0050684;GO:0060537;GO:0007519	-	KOG1290-Serine/threonine protein kinase[T]
ENSG00000130768	1.47082	3.16359	-1.10494	0.00289081	0.0137953	down	SMPDL3B	sphingomyelin phosphodiesterase acid like 3B [Source:HGNC Symbol;Acc:HGNC:21416]	GO:0005886;GO:0050728;GO:0046466;GO:0034122;GO:0008081;GO:0016798;GO:0005576;GO:0008152;GO:0016787;GO:0016042;GO:0006629;GO:0046872;GO:0005615;GO:0016020;GO:0031225;GO:0002376;GO:0006954;GO:0045087;GO:0003674;GO:0008150;GO:0070062;GO:0004767;GO:0006685	-	-
ENSG00000162772	8.22517	1.68027	2.29135	8.0481e-12	2.9448e-10	up	ATF3	activating transcription factor 3 [Source:HGNC Symbol;Acc:HGNC:785]	GO:0043565;GO:0003700;GO:0003677;GO:0006357;GO:0006355;GO:0005730;GO:0005634;GO:0070373;GO:0045892;GO:0035914;GO:0034198;GO:0030968;GO:0010628;GO:0008284;GO:0006094;GO:0000122;GO:0001078;GO:0000978;GO:0005515;GO:0006351;GO:0006366;GO:0042802;GO:0005654;GO:0003714;GO:0042803;GO:0046982;GO:0045944;GO:0001228;GO:1990440;GO:0000977;GO:0000976;GO:0036499;GO:0044212;GO:0061394;GO:1903984;GO:1990622	K09032-ko05166 HTLV-I infection	KOG1414-Transcriptional activator FOSB/c-Fos and related bZIP transcription factors[K]
ENSG00000099194	43.343	153.269	-1.8222	3.61246e-45	1.70668e-42	down	SCD	stearoyl-CoA desaturase [Source:HGNC Symbol;Acc:HGNC:10571]	GO:0046949;GO:0045540;GO:0006633;GO:0006631;GO:0006629;GO:0005789;GO:0005783;GO:0055114;GO:0016491;GO:0005730;GO:0046872;GO:0016021;GO:0016020;GO:0005506;GO:0006636;GO:0004768;GO:0016717	K00507-ko01212 Fatty acid metabolism;ko01040 Biosynthesis of unsaturated fatty acids;ko04152 AMPK signaling pathway;ko03320 PPAR signaling pathway;ko04212 Longevity regulating pathway - worm	KOG1600-Fatty acid desaturase[I]
ENSG00000163975	5.30229	12.0795	-1.18788	3.2892e-12	1.27928e-10	down	MELTF	melanotransferrin [Source:HGNC Symbol;Acc:HGNC:7037]	GO:0005886;GO:0006811;GO:0005576;GO:0046872;GO:0005615;GO:0016020;GO:0006810;GO:0031225;GO:0005506;GO:0005515;GO:0070062;GO:0044267;GO:0006501;GO:0005887;GO:0009986;GO:0005788;GO:1900025;GO:0046658;GO:0043687;GO:0090091;GO:0097286;GO:0055072;GO:0010756	-	-
ENSG00000167291	29.0245	58.8745	-1.02037	2.27477e-08	4.59618e-07	down	TBC1D16	TBC1 domain family member 16 [Source:HGNC Symbol;Acc:HGNC:28356]	GO:0005829;GO:0005096;GO:0017137;GO:0006886;GO:0031338;GO:0090630;GO:0005515;GO:0005769;GO:0001919	-	KOG2224-Uncharacterized conserved protein, contains TBC domain[TR]
ENSG00000119938	1.51708	3.61315	-1.25196	0.000132466	0.00101907	down	PPP1R3C	protein phosphatase 1 regulatory subunit 3C [Source:HGNC Symbol;Acc:HGNC:9293]	GO:0005978;GO:0005977;GO:0019903;GO:0005515;GO:0050790;GO:0019888;GO:0006470;GO:0005975;GO:0005829;GO:0004722	K07189-ko04910 Insulin signaling pathway;ko04931 Insulin resistance	KOG3986-Protein phosphatase, regulatory subunit PPP1R3C/D[OT]
ENSG00000126522	17.4184	48.3043	-1.47154	2.15209e-21	2.43444e-19	down	ASL	argininosuccinate lyase [Source:HGNC Symbol;Acc:HGNC:746]	GO:0008652;GO:0005515;GO:0016829;GO:0003824;GO:0000050;GO:0004056;GO:0042450;GO:0042802;GO:0005829;GO:0070062;GO:0005737;GO:0006526	K01755-ko01230 Biosynthesis of amino acids;ko00250 Alanine, aspartate and glutamate metabolism;ko00220 Arginine biosynthesis	KOG1316-Argininosuccinate lyase[E]
ENSG00000251349	2.02733	0.372725	2.4434	2.17131e-08	4.40377e-07	up	MSANTD3-TMEFF1	MSANTD3-TMEFF1 readthrough [Source:HGNC Symbol;Acc:HGNC:38838]	GO:0016021;GO:0016020	-	-
ENSG00000141469	6.6122	23.8457	-1.85053	3.53054e-30	7.00137e-28	down	SLC14A1	solute carrier family 14 member 1 (Kidd blood group) [Source:HGNC Symbol;Acc:HGNC:10918]	GO:0005886;GO:0005730;GO:0043231;GO:0016021;GO:0016020;GO:0006810;GO:0005887;GO:0055085;GO:0016323;GO:0015204;GO:0071918;GO:0015265;GO:0015840;GO:0006833;GO:0005372	-	-
ENSG00000226763	1.82366	0.788945	1.20884	0.00100078	0.00568643	up	SRRM5	serine/arginine repetitive matrix 5 [Source:HGNC Symbol;Acc:HGNC:37248]	-	-	-
ENSG00000169896	0.199133	0.0001	10.9595	8.76095e-06	9.5473e-05	up	ITGAM	integrin subunit alpha M [Source:HGNC Symbol;Acc:HGNC:6149]	GO:0031072;GO:0007155;GO:0046872;GO:0016021;GO:0016020;GO:0005615;GO:0007229;GO:0008305;GO:0050900;GO:0005886;GO:0005515;GO:0070062;GO:0043312;GO:0035579;GO:0070821;GO:0034142;GO:0009986;GO:0030198;GO:0001948;GO:0010668;GO:0046982	K06461-ko04015 Rap1 signaling pathway;ko04514 Cell adhesion molecules (CAMs);ko04145 Phagosome;ko04810 Regulation of actin cytoskeleton;ko04640 Hematopoietic cell lineage;ko04610 Complement and coagulation cascades;ko04670 Leukocyte transendothelial migration;ko05202 Transcriptional misregulation in cancers;ko05133 Pertussis;ko05134 Legionellosis;ko05150 Staphylococcus aureus infection;ko05152 Tu…	-
ENSG00000172201	49.0112	14.7634	1.73108	7.78627e-70	7.81693e-67	up	ID4	inhibitor of DNA binding 4, HLH protein [Source:HGNC Symbol;Acc:HGNC:5363]	GO:0005737;GO:0005634;GO:0061682;GO:0060741;GO:0060740;GO:0060512;GO:0048715;GO:0048712;GO:0045944;GO:0045669;GO:0045665;GO:0045599;GO:0045444;GO:0034613;GO:0022010;GO:0021895;GO:0021766;GO:0010628;GO:0008284;GO:0008283;GO:0007623;GO:0007420;GO:0007405;GO:0000122;GO:0000082;GO:0001085;GO:0045892;GO:0005515;GO:0006355;GO:0006351;GO:0046983;GO:0003714;GO:0006357	K17695-ko04350 TGF-beta signaling pathway;ko04550 Signaling pathways regulating pluripotency of stem cells	-
ENSG00000173404	0.218567	0.045538	2.26293	0.00868808	0.0337366	up	INSM1	INSM transcriptional repressor 1 [Source:HGNC Symbol;Acc:HGNC:6090]	GO:0005634;GO:2000179;GO:0061549;GO:0061104;GO:0045597;GO:0042421;GO:0035270;GO:0031018;GO:0030335;GO:0030154;GO:0010468;GO:0008284;GO:0003358;GO:0003323;GO:0003310;GO:0003309;GO:0031490;GO:0003700;GO:0006355;GO:0006351;GO:0003677;GO:0046872;GO:0003676;GO:0007275;GO:0007049;GO:0007399;GO:0000978;GO:0001047;GO:0001078;GO:0000122;GO:0005654;GO:0008285;GO:0001933;GO:0030332;GO:0042826;GO:0017053;GO:…	-	KOG3993-Transcription factor (contains Zn finger)[K]
ENSG00000116132	0.737586	1.8774	-1.34785	2.0205e-05	0.00019899	down	PRRX1	paired related homeobox 1 [Source:HGNC Symbol;Acc:HGNC:9142]	GO:0043565;GO:0003677;GO:0006366;GO:0006355;GO:0005730;GO:0005634;GO:0007275;GO:0003713;GO:0097150;GO:0070570;GO:0060021;GO:0051216;GO:0048844;GO:0048704;GO:0048701;GO:0048664;GO:0045944;GO:0045880;GO:0042474;GO:0042472;GO:0030326;GO:0002053;GO:0000122;GO:0071837;GO:0001105	-	KOG0490-Transcription factor, contains HOX domain[R]
ENSG00000213185	6.20609	2.63124	1.23794	0.00681955	0.0277303	up	FAM24B	family with sequence similarity 24 member B [Source:HGNC Symbol;Acc:HGNC:23475]	GO:0005576	-	-
ENSG00000217555	36.7504	74.8824	-1.02686	0.00918568	0.0352736	down	CKLF	chemokine like factor [Source:HGNC Symbol;Acc:HGNC:13253]	GO:0030595;GO:0030593;GO:0005576;GO:0016020;GO:0016021;GO:0005125;GO:0005615;GO:0006935;GO:0008283;GO:0008009;GO:0048246;GO:0048247;GO:0032940	-	KOG4788-Members of chemokine-like factor super family and related proteins[V]
ENSG00000100596	13.2387	29.3714	-1.14965	1.21515e-14	6.52806e-13	down	SPTLC2	serine palmitoyltransferase long chain base subunit 2 [Source:HGNC Symbol;Acc:HGNC:11278]	GO:0005739;GO:0046513;GO:0046512;GO:0006686;GO:0046511;GO:0004758;GO:0009058;GO:0008152;GO:0006629;GO:0016746;GO:0003824;GO:0005789;GO:0005783;GO:0016740;GO:0016021;GO:0016020;GO:0030170;GO:0006665;GO:0030148;GO:1904504;GO:0017059	K00654-ko00600 Sphingolipid metabolism;ko04071 Sphingolipid signaling pathway	KOG1357-Serine palmitoyltransferase[O]
ENSG00000214279	0.493049	1.33062	-1.4323	9.22517e-05	0.000742033	down	SCART1	scavenger receptor family member expressed on T-cells 1 [Source:HGNC Symbol;Acc:HGNC:32411]	GO:0016020;GO:0016021;GO:0005044;GO:0006898;GO:0002376	-	-
ENSG00000164161	0.815747	3.58403	-2.13539	4.06889e-12	1.5636e-10	down	HHIP	hedgehog interacting protein [Source:HGNC Symbol;Acc:HGNC:14866]	GO:0009986;GO:0005887;GO:0005886;GO:0005737;GO:0005634;GO:0060441;GO:0048705;GO:0045879;GO:0043066;GO:0040036;GO:0009953;GO:0009887;GO:0007405;GO:0007224;GO:0007165;GO:0005576;GO:0005515;GO:0055114;GO:0008270;GO:0005975;GO:0003824;GO:0046872;GO:0016020;GO:0048038;GO:0016901;GO:0009968;GO:0060170;GO:0097108	K06231-ko04340 Hedgehog signaling pathway;ko04024 cAMP signaling pathway;ko05200 Pathways in cancer;ko05217 Basal cell carcinoma	-
ENSG00000157227	1.6394	0.729845	1.16751	5.85008e-05	0.000498778	up	MMP14	matrix metallopeptidase 14 [Source:HGNC Symbol;Acc:HGNC:7160]	GO:0005737;GO:1990834;GO:1905523;GO:0097094;GO:0060348;GO:0051895;GO:0048771;GO:0048754;GO:0048701;GO:0045746;GO:0045579;GO:0043627;GO:0043615;GO:0035988;GO:0031638;GO:0030574;GO:0030324;GO:0016477;GO:0014070;GO:0010831;GO:0009725;GO:0009612;GO:0008584;GO:0006979;GO:0001958;GO:0001935;GO:0001666;GO:0001541;GO:0001525;GO:0001503;GO:0016504;GO:0005178;GO:0004222;GO:0005615;GO:0005634;GO:0042470;GO:…	K07763-ko04668 TNF signaling pathway;ko04912 GnRH signaling pathway	KOG1565-Gelatinase A and related matrix metalloproteases[OW]
ENSG00000197405	7.16498	1.91385	1.90448	0.000810562	0.00475879	up	C5AR1	complement C5a receptor 1 [Source:HGNC Symbol;Acc:HGNC:1338]	GO:0009986;GO:0005886;GO:0090023;GO:0050830;GO:0045766;GO:0043524;GO:0032496;GO:0032494;GO:0031100;GO:0030593;GO:0021534;GO:0010759;GO:0010575;GO:0007204;GO:0006954;GO:0006915;GO:0002430;GO:0004878;GO:0001856;GO:0007165;GO:0004871;GO:0007186;GO:0004930;GO:0016021;GO:0016020;GO:0006935;GO:0031410;GO:0060326;GO:0016323;GO:0004875;GO:0005887;GO:0043312;GO:0006955;GO:0070374;GO:0030667;GO:0050679;GO:…	K04010-ko04080 Neuroactive ligand-receptor interaction;ko04610 Complement and coagulation cascades;ko05150 Staphylococcus aureus infection	-
ENSG00000110031	11.1767	4.8276	1.21111	8.47663e-14	4.16169e-12	up	LPXN	leupaxin [Source:HGNC Symbol;Acc:HGNC:14061]	GO:0005515;GO:0005886;GO:0005925;GO:0007155;GO:0006355;GO:0006351;GO:0005829;GO:0046872;GO:0008270;GO:0016020;GO:0016607;GO:0005737;GO:0005634;GO:0048471;GO:0030054;GO:0042995;GO:0002102;GO:0007165;GO:0006461;GO:0007162;GO:0003712;GO:0050859;GO:0033628	-	KOG1703-Adaptor protein Enigma and related PDZ-LIM proteins[TZ]
ENSG00000071051	26.2853	74.6455	-1.5058	8.86214e-38	2.96568e-35	down	NCK2	NCK adaptor protein 2 [Source:HGNC Symbol;Acc:HGNC:7665]	GO:0045202;GO:0014069;GO:0012506;GO:1990441;GO:1903912;GO:1903898;GO:1902237;GO:0060996;GO:0048013;GO:0036493;GO:0030032;GO:0016477;GO:0007015;GO:0001771;GO:0097110;GO:0032403;GO:0001784;GO:0005515;GO:0005783;GO:0005737;GO:0045944;GO:0005829;GO:0006417;GO:0042102;GO:0007165;GO:0042110;GO:0048010;GO:0008093;GO:0008285;GO:0030838;GO:0030159;GO:0005070;GO:0007172;GO:0007173;GO:0007176;GO:0033137	K19862-ko04012 ErbB signaling pathway;ko04660 T cell receptor signaling pathway;ko04360 Axon guidance;ko05130 Pathogenic Escherichia coli infection	KOG4226-Adaptor protein NCK/Dock, contains SH2 and SH3 domains[T]
ENSG00000144230	0.636107	5.12928	-3.01141	3.53259e-10	9.88571e-09	down	GPR17	G protein-coupled receptor 17 [Source:HGNC Symbol;Acc:HGNC:4471]	GO:0007165;GO:0004871;GO:0005886;GO:0007186;GO:0004930;GO:0016021;GO:0016020;GO:0070098;GO:0005887;GO:0035025;GO:0051482;GO:0004950;GO:0002376;GO:0002862	-	-
ENSG00000064313	40.5334	20.0092	1.01845	7.39063e-06	8.3018e-05	up	TAF2	TATA-box binding protein associated factor 2 [Source:HGNC Symbol;Acc:HGNC:11536]	GO:0014070;GO:0006508;GO:0006355;GO:0006351;GO:0008270;GO:0005634;GO:0008237;GO:0006367;GO:0003682;GO:0005515;GO:0045944;GO:0005654;GO:0044212;GO:0006366;GO:0006368;GO:0001075;GO:0051123;GO:1901796;GO:0005669;GO:0033276;GO:0043565;GO:0000086;GO:0001129	K03128-ko03022 Basal transcription factors	KOG1932-TATA binding protein associated factor[K]
ENSG00000103024	28.7565	63.5964	-1.14506	0.000694154	0.00416674	down	NME3	NME/NM23 nucleoside diphosphate kinase 3 [Source:HGNC Symbol;Acc:HGNC:7851]	GO:0005739;GO:0005515;GO:0016310;GO:0016301;GO:0016740;GO:0005524;GO:0000166;GO:0046872;GO:0006915;GO:0004550;GO:0006165;GO:0006183;GO:0006228;GO:0006241;GO:0009117;GO:0005829;GO:0070062;GO:0015949	K00940-ko00230 Purine metabolism;ko00240 Pyrimidine metabolism	KOG0888-Nucleoside diphosphate kinase[F]
ENSG00000156011	3.0207	8.64467	-1.51693	1.59284e-14	8.4164e-13	down	PSD3	pleckstrin and Sec7 domain containing 3 [Source:HGNC Symbol;Acc:HGNC:19093]	GO:0032587;GO:0016020;GO:0005086;GO:0043547;GO:0005886;GO:0030054;GO:0045202;GO:0045211;GO:0032012;GO:0005085;GO:0014069;GO:0005543	K12494-ko04144 Endocytosis	KOG0932-Guanine nucleotide exchange factor EFA6[U]
ENSG00000123384	7.51576	18.1198	-1.26958	1.27994e-18	1.08209e-16	down	LRP1	LDL receptor related protein 1 [Source:HGNC Symbol;Acc:HGNC:6692]	GO:0005509;GO:0005829;GO:0005730;GO:0043025;GO:0030425;GO:0030136;GO:0005768;GO:0051222;GO:0045056;GO:0043524;GO:0042157;GO:0031623;GO:0021987;GO:0010977;GO:0008283;GO:0007568;GO:0007205;GO:0016964;GO:0002020;GO:0016020;GO:0005515;GO:0005886;GO:0005765;GO:0046872;GO:0016021;GO:0005737;GO:0005634;GO:0003723;GO:0007275;GO:0005905;GO:0005925;GO:0006898;GO:0005887;GO:0006897;GO:0042953;GO:0004872;GO:…	K04550-ko05010 Alzheimer's disease;ko05144 Malaria	KOG1215-Low-density lipoprotein receptors containing Ca2+-binding EGF-like domains[T]
ENSG00000183114	0.110968	0.383578	-1.78937	0.0140049	0.0492362	down	FAM43B	family with sequence similarity 43 member B [Source:HGNC Symbol;Acc:HGNC:31791]	-	-	KOG4448-Uncharacterized conserved protein, contains phosphotyrosine interaction (PI) domain[S]
ENSG00000141854	4.87134	11.8594	-1.28364	9.564e-07	1.35712e-05	down	MISP3	MISP family member 3 [Source:HGNC Symbol;Acc:HGNC:26963]	-	-	-
ENSG00000108830	0.343783	0.906449	-1.39873	0.000224925	0.00162017	down	RND2	Rho family GTPase 2 [Source:HGNC Symbol;Acc:HGNC:18315]	GO:0005769;GO:0048672;GO:0047485;GO:0003924;GO:0005515;GO:0005525;GO:0005622;GO:0000166;GO:0007264;GO:0016020;GO:0031410;GO:0007165;GO:0002080	-	KOG0393-Ras-related small GTPase, Rho type[R]
ENSG00000115266	2.19099	1.06232	1.04436	0.000639517	0.00389555	up	APC2	APC2, WNT signaling pathway regulator [Source:HGNC Symbol;Acc:HGNC:24036]	GO:0008013;GO:0030178;GO:0090090;GO:0005515;GO:0005794;GO:0005737;GO:0008017;GO:0016055;GO:0048471;GO:0005856;GO:0005874;GO:0031941;GO:0000226;GO:0015630;GO:0005881;GO:0090630;GO:0035414;GO:0005884;GO:0016342;GO:0031258	K02085-ko04310 Wnt signaling pathway;ko04390 Hippo signaling pathway;ko04810 Regulation of actin cytoskeleton;ko04550 Signaling pathways regulating pluripotency of stem cells;ko05200 Pathways in cancer;ko05206 MicroRNAs in cancer;ko05210 Colorectal cancer;ko05217 Basal cell carcinoma;ko05213 Endometrial cancer;ko05224 Breast cancer;ko05166 HTLV-I infection	KOG2122-Beta-catenin-binding protein APC, contains ARM repeats[TZ]
ENSG00000158089	4.82734	10.7085	-1.14946	6.00013e-08	1.122e-06	down	GALNT14	polypeptide N-acetylgalactosaminyltransferase 14 [Source:HGNC Symbol;Acc:HGNC:22946]	GO:0005794;GO:0016757;GO:0030246;GO:0016740;GO:0046872;GO:0016021;GO:0016020;GO:0000139;GO:0006486;GO:0016266;GO:0004653	K00710-ko00512 Mucin type O-glycan biosynthesis	KOG3738-Predicted polypeptide N-acetylgalactosaminyltransferase[O]
ENSG00000184937	3.48235	1.52154	1.19453	1.03306e-05	0.00011048	up	WT1	Wilms tumor 1 [Source:HGNC Symbol;Acc:HGNC:12796]	GO:0005515;GO:0008270;GO:0003700;GO:0006355;GO:0006351;GO:0003677;GO:0006366;GO:0005654;GO:0005829;GO:0046872;GO:0016607;GO:0005737;GO:0005634;GO:0008380;GO:0003723;GO:0003676;GO:0045944;GO:0045893;GO:0005730;GO:0007507;GO:0008584;GO:0008285;GO:0006357;GO:0043565;GO:0043066;GO:0030308;GO:0044212;GO:0045892;GO:0030855;GO:0030539;GO:0001077;GO:0071320;GO:0000122;GO:0072112;GO:0007530;GO:0032835;GO:…	-	-
ENSG00000182798	1.12004	2.57008	-1.19826	0.00184234	0.00942769	down	MAGEB17	MAGE family member B17 [Source:HGNC Symbol;Acc:HGNC:17418]	-	-	KOG4562-Uncharacterized conserved protein (tumor-rejection antigen MAGE in humans)[S]
ENSG00000196220	3.45018	1.33662	1.36809	5.41499e-13	2.30108e-11	up	SRGAP3	SLIT-ROBO Rho GTPase activating protein 3 [Source:HGNC Symbol;Acc:HGNC:19744]	GO:0005515;GO:0043547;GO:0007165;GO:0005737;GO:0005096;GO:0005829;GO:0051056;GO:0048365;GO:0030336	K07526-ko04360 Axon guidance	KOG3565-Cdc42-interacting protein CIP4[Z]
ENSG00000188037	0.086444	0.0001	9.75562	0.00597418	0.0248609	up	CLCN1	chloride voltage-gated channel 1 [Source:HGNC Symbol;Acc:HGNC:2019]	GO:1903959;GO:0034220;GO:0005216;GO:0016020;GO:0055085;GO:0006821;GO:0005247;GO:0042383;GO:0019227;GO:0005515;GO:0005886;GO:0034765;GO:0006811;GO:0005244;GO:0042803;GO:0016021;GO:0006810;GO:0005254;GO:0034707;GO:0005887;GO:1902476;GO:0006936	-	KOG0476-Cl- channel CLC-2 and related proteins (CLC superfamily)[P]
ENSG00000087253	5.87164	11.8042	-1.00746	1.37999e-10	4.08437e-09	down	LPCAT2	lysophosphatidylcholine acyltransferase 2 [Source:HGNC Symbol;Acc:HGNC:26032]	GO:0005795;GO:0005783;GO:0061024;GO:0006663;GO:0047192;GO:0047184;GO:0008654;GO:0005811;GO:0008152;GO:0006629;GO:0016746;GO:0005794;GO:0005509;GO:0005789;GO:0016740;GO:0046872;GO:0016021;GO:0016020;GO:0000139;GO:0003841;GO:0006644;GO:0036151;GO:0047144	K13510-ko00564 Glycerophospholipid metabolism;ko00565 Ether lipid metabolism	KOG4666-Predicted phosphate acyltransferase, contains PlsC domain[I]
ENSG00000155367	3.85612	9.13649	-1.24449	6.23038e-06	7.14337e-05	down	PPM1J	protein phosphatase, Mg2+/Mn2+ dependent 1J [Source:HGNC Symbol;Acc:HGNC:20785]	GO:0006470;GO:0003824;GO:0004722;GO:0004721;GO:0016787	-	KOG1323-Serine/threonine phosphatase[T]
ENSG00000072858	0.0822457	0.00668633	3.62065	0.0132437	0.0470648	up	SIDT1	SID1 transmembrane family member 1 [Source:HGNC Symbol;Acc:HGNC:25967]	GO:0016021;GO:0016020;GO:0051033;GO:0033227	-	-
ENSG00000143167	0.313221	1.35565	-2.11373	2.2962e-05	0.000222729	down	GPA33	glycoprotein A33 [Source:HGNC Symbol;Acc:HGNC:4445]	GO:0005515;GO:0016021;GO:0016020;GO:0070062;GO:0005887;GO:0004872	-	-
ENSG00000134817	0.082533	0.0001	9.68883	0.0119369	0.0434198	up	APLNR	apelin receptor [Source:HGNC Symbol;Acc:HGNC:339]	GO:0007165;GO:0004871;GO:0005886;GO:0007186;GO:0004930;GO:0016021;GO:0016020;GO:0007275;GO:0007507;GO:0005887;GO:0004872;GO:0007369;GO:0050878	K04174-ko04080 Neuroactive ligand-receptor interaction	KOG3656-FOG: 7 transmembrane receptor[R]
ENSG00000137270	0.495291	0.031699	3.96577	0.00019098	0.00140592	up	GCM1	glial cells missing homolog 1 [Source:HGNC Symbol;Acc:HGNC:4197]	GO:0005634;GO:0060800;GO:0060706;GO:0060670;GO:0060143;GO:0060018;GO:0045944;GO:0008270;GO:0003677;GO:0006355;GO:0006351;GO:0046872;GO:0007275;GO:0005515;GO:0000978;GO:0006366;GO:0005667;GO:0000981;GO:0009653;GO:0001077;GO:0003700;GO:0042826;GO:0042063;GO:0008134	-	-
ENSG00000110203	2.90583	0.83395	1.80092	0.000611861	0.00376221	up	FOLR3	folate receptor 3 [Source:HGNC Symbol;Acc:HGNC:3795]	GO:0005542;GO:0005576;GO:0043312;GO:0016020;GO:0035580;GO:1904724;GO:0019898;GO:0015884	-	-
ENSG00000168056	50.515	179.292	-1.82753	2.28566e-89	3.67145e-86	down	LTBP3	latent transforming growth factor beta binding protein 3 [Source:HGNC Symbol;Acc:HGNC:6716]	GO:0005576;GO:0005509;GO:0070062;GO:0031012;GO:0019838;GO:2000741;GO:0050431;GO:0036363;GO:1902462	-	-
ENSG00000188322	0.662441	1.34726	-1.02417	0.000337488	0.00228834	down	SBK1	SH3 domain binding kinase 1 [Source:HGNC Symbol;Acc:HGNC:17699]	GO:0016310;GO:0016301;GO:0016740;GO:0006468;GO:0005524;GO:0004674;GO:0000166;GO:0004672;GO:0005737;GO:0018105;GO:0018107	-	KOG1345-Serine/threonine kinase[T]
ENSG00000069424	1.01178	2.39886	-1.24545	0.00186346	0.00952061	down	KCNAB2	potassium voltage-gated channel subfamily A regulatory beta subunit 2 [Source:HGNC Symbol;Acc:HGNC:6229]	GO:0071805;GO:0006813;GO:0005249;GO:0016021;GO:0034765;GO:0065009;GO:0005886;GO:0006811;GO:0005244;GO:0005829;GO:0055114;GO:0016491;GO:0016020;GO:0005737;GO:0006810;GO:0030054;GO:0045202;GO:0005856;GO:0005874;GO:0042995;GO:0031234;GO:0030424;GO:0043312;GO:0035579;GO:0070821;GO:0015459;GO:0043005;GO:2000008;GO:0004033;GO:0008076;GO:0044224;GO:1901379;GO:0070995;GO:1990031;GO:0043679;GO:0014069;GO:…	-	KOG1575-Voltage-gated shaker-like K+ channel, subunit beta/KCNAB[C]
ENSG00000244187	52.5875	115.034	-1.12926	9.9561e-05	0.000792884	down	TMEM141	transmembrane protein 141 [Source:HGNC Symbol;Acc:HGNC:28211]	GO:0016021;GO:0016020;GO:0005930;GO:0003341;GO:0036158	-	-
ENSG00000142661	3.31553	6.89636	-1.0566	1.5303e-14	8.13945e-13	down	MYOM3	myomesin 3 [Source:HGNC Symbol;Acc:HGNC:26679]	GO:0042803;GO:0005737;GO:0008307;GO:0051015;GO:0051371;GO:0097493;GO:0006941;GO:0007015;GO:0045214;GO:0071688;GO:0005859;GO:0030018;GO:0031430	-	-
ENSG00000221869	244.057	82.0985	1.57179	8.31706e-46	4.04839e-43	up	CEBPD	CCAAT/enhancer binding protein delta [Source:HGNC Symbol;Acc:HGNC:1835]	GO:0005634;GO:0048839;GO:0045944;GO:0045892;GO:0045669;GO:0045444;GO:0006357;GO:0002244;GO:0046982;GO:0044212;GO:0043565;GO:0042803;GO:0003677;GO:0001077;GO:0000978;GO:0005515;GO:0006355;GO:0006351;GO:0003700;GO:0005654;GO:0006366	-	-
ENSG00000067798	0.43662	0.136365	1.67891	0.00404819	0.0181535	up	NAV3	neuron navigator 3 [Source:HGNC Symbol;Acc:HGNC:15998]	GO:0005524;GO:0016020;GO:0005634;GO:0005640	-	-
ENSG00000167941	0.157833	0.0001	10.6242	0.0016914	0.00879909	up	SOST	sclerostin [Source:HGNC Symbol;Acc:HGNC:13771]	GO:0043234;GO:0005794;GO:0005615;GO:0001503;GO:0005576;GO:0005515;GO:0016055;GO:0005578;GO:0045893;GO:0008201;GO:0090090;GO:0031012;GO:0008134;GO:0030279;GO:0009612;GO:0031333;GO:0071374;GO:0030514;GO:2000054	K16834-ko04310 Wnt signaling pathway	-
ENSG00000127415	6.60553	13.6939	-1.05179	1.17921e-08	2.5222e-07	down	IDUA	iduronidase, alpha-L- [Source:HGNC Symbol;Acc:HGNC:5391]	GO:0030135;GO:0005764;GO:0006027;GO:0005102;GO:0003940;GO:0016798;GO:0004553;GO:0008152;GO:0005975;GO:0016787;GO:0070062;GO:0043202;GO:0030207;GO:0005984;GO:0030209	K01217-ko00531 Glycosaminoglycan degradation;ko04142 Lysosome	-
[truncated: 1,070 more rows]

## Sheet: S2
Supplementary Table S2. Predicted target genes of hsa-miR-101-3p identified using TargetScan, miRDB, and TarBase databases.
[truncated: 6 more rows]
